# Supplementary material for: Functional dissection of the role of UHRF1 in the regulation of retinoblastoma methylome
Source: Oncotarget. 2017 Apr 13;8(24):39497–511. doi: 10.18632/oncotarget.17078 (PMC5503627; doi:10.18632/oncotarget.17078)
Supplement: Supplementary file 2 [file oncotarget-08-39497-s002.xlsx]

## Sheet: Higher methylation in Y79
Supplementary Table S2. List of promoters with higher methylation in Y79 than in normal retina
#chrom-start-end	Fold change	pvalue	Distance to TSS	Nearest Refseq	Gene Name
chr6-78172200-78174399	191.627	0	-180	NM_000863	HTR1B
chr17-36858800-36859999	163.129	7.31419e-298	-816	NR_039887	MIR4734
chr2-177054000-177054999	159.198	4.99511e-289	-814	NR_033979	HAGLR
chrX-107978000-107980799	137.578	3.11137e-241	207	NM_003604	IRS4
chr14-36981800-36984599	135.613	5.8477e-237	-210	NM_001101341	SFTA3
chr1-66998600-66999999	126.769	6.95387e-218	48	NM_032291	SGIP1
chr11-32454400-32461599	119.3	0	415	NM_015855	WT1-AS
chr17-55333000-55333399	116.942	5.21524e-197	-731	NM_138962	MSI2
chrX-112083400-112084999	116.942	5.21524e-197	-157	NM_133265	AMOT
chr17-33700000-33701799	113.011	9.27181e-189	-180	NM_152270	SLFN11
chr7-19156000-19159399	108.097	1.56557e-178	-405	NM_000474	TWIST1
chr9-96717800-96718399	105.149	1.9244e-172	-492	NM_021570	BARX1
chr2-219262800-219264199	103.184	2.10818e-168	439	NM_021198	CTDSP1
chrX-118107200-118108999	102.201	2.1755e-166	-477	NM_024778	LONRF3
chr11-100997800-101000399	92.3741	1.73241e-146	694	NM_000926	PGR
chr12-54366200-54372999	91.3914	0	-860	NR_003716	HOTAIR
chr14-50320400-50320799	87.4606	1.04642e-136	-809	NM_004713	NEMF
chr7-116962800-116964799	86.4779	9.15324e-135	-457	NM_003391	WNT2
chr5-94955600-94956199	85.4952	7.91657e-133	-80	NM_199243	GPR150
chr6-100050400-100057399	85.0038	0	-750	NM_021620	PRDM13
chr9-116916600-116917599	80.5817	3.21921e-123	-725	NM_032161	COL27A1
chr11-7041000-7041999	75.6682	9.66758e-114	86	NM_013249	ZNF214
chr6-31462200-31462799	73.7028	5.46535e-110	-158	NM_005931	MICB
chr11-58910000-58910799	73.7028	5.46535e-110	-119	NR_110184	LOC101927204
chr8-26721600-26724199	73.7028	0	22	NM_000680	ADRA1A
chr5-42424000-42425199	73.7028	5.46535e-110	46	NM_000163	GHR
chr2-176956400-176957199	72.7201	4.02884e-108	-732	NM_000523	HOXD13
chr10-119303000-119307999	72.0649	0	-921	NR_002791	EMX2OS
chr21-36258200-36264199	71.246	0	-213	NM_001754	RUNX1
chr17-46669400-46675999	70.0995	0	-620	NR_033201	HOXB-AS3
chr6-166401000-166403199	69.7719	1.48793e-102	-573	NR_026860	LINC00473
chr7-102921000-102921799	69.7719	1.48793e-102	-487	NM_182634	DPY19L2P2
chr7-19812000-19813399	69.7719	1.48793e-102	-296	NM_152774	TMEM196
chr10-23982400-23984999	69.7719	1.48793e-102	25	NM_019590	KIAA1217
chr16-6069000-6070599	69.7719	1.48793e-102	96	NM_018723	RBFOX1
chr5-44388000-44389199	68.7892	1.03837e-100	184	NM_004465	FGF10
chr16-15951400-15952199	66.8238	4.84537e-97	-913	NM_002474	MYH11
chr11-123429200-123431599	66.8238	4.84537e-97	-570	NM_020716	GRAMD1B
chr17-62341000-62341799	65.8411	3.23858e-95	-717	NM_018469	TEX2
chr11-128561800-128563999	64.8584	3.25907e-224	-911	NM_002017	FLI1
chr2-176992800-176994199	63.8757	1.38362e-91	-922	NM_019558	HOXD8
chr20-18117600-18118399	63.8757	1.38362e-91	-499	NM_001164811	PET117
chr2-139536400-139539199	63.8757	5.44295e-220	11	NM_007226	NXPH2
chr3-188665000-188666199	60.9276	3.44384e-86	-172	NR_046873	TPRG1-AS1
chr17-33775200-33777799	60.6	3.96399e-285	-644	NM_144682	SLFN13
chr10-54073000-54074799	58.9622	1.25847e-82	-12	NR_038277	PRKG1-AS1
chr8-57358000-57360599	58.9622	4.42221e-199	-7	NM_006211	PENK
chr16-56671800-56672799	57.9795	7.42231e-81	-278	NM_005946	MT1A
chr17-57642600-57642799	57.9795	7.42231e-81	-186	NM_024612	DHX40
chr2-11485200-11485799	56.9968	4.30468e-79	-789	NM_004850	ROCK2
chr11-58873800-58874799	56.9968	4.30468e-79	-358	NM_198947	FAM111B
chr1-109655000-109657599	56.8003	0	179	NM_001122961	C1orf194
chr21-40031800-40033799	56.5054	9.27181e-189	-209	NM_004449	ERG
chr20-22562400-22567999	54.2944	0	-99	NM_021784	FOXA2
chr3-150481400-150481999	54.0487	7.57019e-74	-437	NM_005067	SIAH2
chr11-128391400-128392799	53.066	4.09297e-72	105	NM_005238	ETS1
chr17-43507600-43508799	52.5746	1.9244e-172	-537	NM_174919	ARHGAP27
chr6-28129000-28129799	52.0833	2.17273e-70	-139	NM_001145129	ZNF192P1
chr14-85995200-85996999	51.7557	4.1093e-233	-388	NM_013231	FLRT2
chr19-47354400-47355199	51.1006	1.13204e-68	-548	NM_004069	AP2S1
chr7-27224400-27225799	50.6092	2.22359e-164	73	NR_002795	HOXA11-AS
chr20-18448600-18448999	50.1179	5.78696e-67	767	NM_006466	POLR3F
chr6-27113600-27115999	49.299	0	-61	NM_080596	HIST1H2AH
chr1-147806000-147807599	49.1352	2.90144e-65	-122	NR_049810	MIR5087
chr7-27134000-27136599	49.1352	2.2398e-158	325	NM_005522	HOXA1
chr7-116164600-116166999	47.6611	2.06287e-152	-547	NM_001753	CAV1
chr9-36600-36799	47.1698	6.87044e-62	-836	NR_026822	FAM138C
chr20-443400-444599	47.1698	6.87044e-62	-803	NM_144628	TBC1D20
chr22-46067000-46067399	47.1698	6.87044e-62	-478	NM_013236	ATXN10
chr19-44330800-44331399	47.1698	6.87044e-62	-344	NM_181845	ZNF283
chr6-46097200-46098399	47.1698	6.87044e-62	99	NM_014936	ENPP4
chr7-89747800-89748599	46.1871	3.2422e-60	-514	NR_003551	DPY19L2P4
chr9-112260800-112261399	46.1871	3.2422e-60	-507	NM_002829	PTPN3
chr7-157128400-157129399	45.2044	1.46288e-142	-810	NM_005494	DNAJB6
chr2-163200200-163200799	45.2044	1.49817e-58	-83	NM_012198	GCA
chr15-57998200-57998799	44.2217	6.77562e-57	-219	NM_015532	POLR2M
chr5-135701000-135701399	44.2217	6.77562e-57	-36	NM_020389	TRPC7
chr5-137474800-137475399	44.2217	6.77562e-57	32	NM_003551	NME5
chr17-70026400-70026799	43.239	2.9978e-55	-195	NR_110124	LINC01152
chr11-19733400-19736399	42.9933	2.83878e-235	19	NM_145117	NAV2
chr11-19263600-19264199	42.7476	7.91657e-133	-698	NM_024680	E2F8
chr2-105468000-105471399	42.5019	9.27703e-232	-59	NR_037883	LINC01158
chr17-33813800-33817199	40.7822	1.5409e-219	-742	NM_001145027	SLFN12L
chr6-30874800-30875799	40.7822	3.94625e-125	-677	NM_001517	GTF2H4
chr16-20084400-20086199	40.7822	3.94625e-125	-200	NM_001002911	GPR139
chr5-43040800-43041199	40.2908	2.26442e-50	-553	NM_001014279	ANXA2R
chr21-28215800-28219799	39.7995	1.29958e-212	-72	NM_006988	ADAMTS1
chr2-177012000-177017799	39.5047	3.78568e-257	-131	NR_029609	MIR10B
chr20-21378200-21378799	39.3081	9.12906e-49	-453	NM_033176	NKX2-4
chr11-24518200-24518999	39.3081	9.12906e-49	84	NM_001009909	LUZP2
chr1-75592600-75594399	38.653	7.38987e-160	-619	NM_001001933	LHX8
chr1-202777800-202779599	38.653	7.38987e-160	-102	NM_006618	KDM5B
chr6-26270800-26274599	38.5711	5.14144e-204	-504	NM_003525	HIST1H2BI
chr22-30988400-30988799	38.3254	3.59075e-47	-673	NM_014303	PES1
chr10-62761600-62761999	38.3254	3.59075e-47	-602	NM_014836	RHOBTB1
chr19-1268000-1268999	37.3427	7.31654e-112	-765	NM_001280	CIRBP
chr18-72125000-72125799	36.8514	5.46535e-110	-897	NM_001044369	FAM69C
chr10-73974800-73975199	36.36	5.14605e-44	-758	NM_173473	ANAPC16
chr10-105253000-105253399	36.36	5.14605e-44	-535	NM_004210	NEURL1
chr10-11206000-11207999	36.36	1.35919e-147	7	NM_006561	CELF2
chr20-1165000-1165599	36.36	4.02884e-108	19	NM_018354	TMEM74B
chr1-9884400-9885599	35.8687	2.93032e-106	-416	NM_014944	CLSTN1
chrX-105065200-105067399	35.7704	2.37313e-225	-236	NM_198465	NRK
chr22-38199600-38201999	35.7049	4.008e-144	-314	NM_005318	H1F0
chr17-46679200-46685799	35.4667	0	-166	NM_018952	HOXB6
chr19-58071400-58071999	35.3773	2.10254e-104	-469	NM_153231	ZNF550
chr6-105585400-105585799	35.3773	1.87249e-42	38	NR_037157	BVES-AS1
chr7-127227600-127228199	34.886	1.48793e-102	-506	NM_001662	ARF5
chrX-142721200-142724199	34.5912	1.74623e-215	319	NM_173078	SLITRK4
chr19-37264200-37264599	34.3946	6.62957e-41	380	NM_001294306	LOC728485
chr16-58058200-58059199	34.0671	1.61068e-135	-582	NM_002428	MMP15
chr3-197516600-197517799	33.9033	7.14435e-99	-897	NM_032773	LRCH3
chr2-200325000-200335999	33.8257	0	-669	NM_015265	SATB2
chr3-128841400-128841599	33.4119	2.28211e-39	-507	NM_198490	RAB43
chr6-42016000-42018199	33.4119	3.25311e-280	-468	NM_001760	CCND3
chr8-8559000-8559399	33.4119	2.28211e-39	-466	NM_194284	CLDN23
chr10-104613600-104613999	33.4119	2.28211e-39	-167	NM_144591	BORCS7
chr1-207991000-207992599	33.0843	2.08886e-130	76	NM_001039568	LOC148696
chr19-12945600-12947599	32.9206	3.23858e-95	-358	NM_031429	RTBDN
chr11-66313800-66314399	32.9206	3.23858e-95	-212	NM_001104	ACTN3
chr3-87137800-87138799	32.9206	3.23858e-95	-130	NR_047469	LINC00506
chr12-76426000-76426799	32.7568	1.03684e-128	-844	NM_007350	PHLDA1
chr6-32076000-32078799	32.6258	3.07872e-199	-249	NM_019105	TNXB
chr2-208890600-208890799	32.4292	7.63167e-38	-416	NM_001080475	PLEKHM3
chr10-90966200-90968399	31.4465	1.29394e-189	-229	NM_003956	CH25H
chr16-70720200-70720799	30.9552	5.5612e-88	-546	NM_138383	MTSS1L
chr6-24357600-24358999	30.9552	4.28986e-219	-20	NM_016356	DCDC2
chr17-16119400-16120999	30.7914	1.59375e-217	-309	NM_004278	PIGL
chr11-47664400-47665199	30.4638	3.44384e-86	-594	NM_014342	MTCH2
chr6-48036000-48037599	30.4638	3.44384e-86	-375	NM_207499	PTCHD4
chrX-132547600-132551399	30.4638	4.07103e-149	-295	NM_001448	GPC4
chr2-27604000-27604199	29.4811	2.37797e-33	-489	NM_144631	ZNF513
chr4-53524200-53526599	29.4811	1.25847e-82	102	NM_022832	USP46
chr7-27186800-27188799	29.2354	4.15257e-141	-407	NM_024014	HOXA6
chr13-112720000-112722199	29.1535	2.36827e-110	-813	NM_005986	SOX1
chr4-25377600-25378199	28.9898	7.42231e-81	-948	NM_013367	ANAPC4
chr17-63053200-63054199	28.4984	4.30468e-79	-780	NM_006572	GNA13
chr2-207506400-207507599	28.4984	4.4804e-107	-142	NM_001102659	LOC200726
chr19-58513200-58515199	28.4984	4.4804e-107	-62	NR_036508	LOC100128398
chr6-70576000-70576599	28.007	2.45427e-77	-148	NM_001858	COL19A1
chr15-89786000-89786799	27.5157	3.38294e-102	-794	NM_018193	FANCI
chr17-48475200-48475599	27.5157	1.37517e-75	-486	NM_018509	LRRC59
chr6-34723800-34724799	27.0243	6.34224e-127	-571	NM_003093	SNRPC
chr5-77253000-77254399	27.0243	6.34224e-127	-371	NR_105012	LOC101929154
chr12-66564000-66564399	27.0243	7.57019e-74	-348	NM_016056	TMBIM4
chr2-176978800-176983599	26.6558	4.11254e-233	-292	NM_002148	HOXD10
chr10-7449200-7455399	26.533	0	-997	NM_001018039	SFMBT2
chr7-102003400-102003799	26.533	4.09297e-72	-708	NR_038967	LOC100630923
chr22-19138400-19138999	26.2054	9.1421e-96	-904	NM_005315	GSC2
chr2-215274800-215276199	26.0416	2.17273e-70	-961	NM_001080500	VWC2L
chr1-178994200-178994599	25.5503	1.13204e-68	-674	NM_014864	FAM20B
chr4-3534400-3535199	25.5503	1.13204e-68	-576	NM_002337	LRPAP1
chr11-74021800-74023199	25.5503	1.13204e-68	93	NR_120556	LOC101928580
chr19-17559200-17560599	25.0589	5.78696e-67	-524	NM_001190844	TMEM221
chr8-53851200-53853399	24.5676	7.5659e-88	-168	NM_005285	NPBWR1
chr16-84179200-84179799	24.5676	7.5659e-88	635	NM_178452	DNAAF1
chr4-109087000-109088799	24.3219	5.04454e-110	53	NM_016269	LEF1
chr16-87634600-87635599	24.0762	1.42621e-63	-341	NM_020655	JPH3
chr7-55617800-55623599	24.0762	1.63642e-108	-234	NM_030796	VOPP1
chr5-79783200-79783599	23.5849	6.87044e-62	-400	NM_205548	FAM151B
chrX-15755800-15757199	23.2573	1.28837e-81	88	NM_007220	CA5B
chrX-119378200-119380199	23.1637	1.88615e-169	-78	NM_173522	NKAPP1
chr4-56685600-56686199	23.0935	3.2422e-60	-337	NR_003935	LOC644145
chr8-86376800-86377199	23.0935	3.2422e-60	144	NR_121630	CA3-AS1
chr19-50371200-50372199	22.9297	4.49646e-80	-878	NM_007254	PNKP
chr19-50352600-50353799	22.9297	4.49646e-80	-792	NM_017432	PTOV1
chr7-20825200-20827799	22.9297	4.49646e-80	8	NM_182700	SP8
chrX-85402200-85404799	22.8479	5.03799e-101	45	NM_053281	DACH2
chr1-229406200-229406799	22.6022	1.49817e-58	-309	NM_004578	RAB4A
chr19-44324400-44325199	22.6022	2.95183e-142	8	NM_182573	LYPD5
chr18-31019800-31021199	22.6022	1.49817e-58	185	NM_198995	CCDC178
chr7-75116000-75116399	22.2746	5.24776e-77	-635	NM_001099415	POM121C
chr1-895000-895799	22.1108	6.77562e-57	-567	NM_198317	KLHL17
chr5-95297800-95298399	22.1108	6.77562e-57	-325	NM_012081	ELL2
chr1-151736400-151736999	22.1108	6.77562e-57	-308	NM_031420	MRPL9
chr3-130466200-130466999	21.947	1.5306e-136	-904	NM_014602	PIK3R4
chr4-109092400-109093799	21.947	1.75416e-75	-176	NR_029373	LEF1-AS1
chr5-95767200-95769199	21.816	4.69724e-115	-337	NM_000439	PCSK1
chr2-11886000-11886399	21.6195	1.18721e-93	-522	NM_145693	LPIN1
chr6-2970000-2973199	21.6195	1.18721e-93	-57	NM_004568	SERPINB6
chr1-114355600-114356199	21.6195	2.9978e-55	666	NR_037864	AP4B1-AS1
chr12-85671600-85674799	21.3247	2.62297e-210	-836	NM_006982	ALX1
chr6-38608400-38608599	21.1281	1.2969e-53	-576	NM_052893	BTBD9
chr4-170192600-170193199	20.9643	5.98959e-71	-651	NM_020870	SH3RF1
chr9-99999600-100000399	20.4402	4.35429e-105	-708	NR_036527	LOC100499484-C9ORF174
chr7-128094600-128095199	20.3092	5.83643e-68	-984	NM_013332	HILPDA
chr7-76177800-76178199	20.3092	5.83643e-68	-658	NR_029411	LOC100133091
chr7-50518200-50518799	20.3092	5.83643e-68	-412	NM_022116	FIGNL1
chr6-26188600-26189999	20.3092	1.74734e-122	4	NM_003539	HIST1H4D
chr8-145981400-145981599	20.1454	2.26442e-50	-530	NM_138367	ZNF251
chr17-74676800-74693399	20.1153	0	-131	NM_198530	MXRA7
chr12-66600-66999	20.0471	2.81743e-102	-807	NR_026823	FAM138D
chr9-130852200-130854999	20.0471	2.81743e-102	-143	NM_052901	SLC25A25
chr2-18058800-18059399	20.0471	2.81743e-102	-14	NM_002252	KCNS3
chr4-48491600-48492199	19.9816	1.77896e-66	-369	NM_175619	ZAR1
chr18-812800-813799	19.8997	1.54185e-83	-973	NM_005433	YES1
chr5-37835000-37836799	19.8506	6.68053e-190	29	NM_000514	GDNF
chr13-27828600-27828999	19.6541	9.12906e-49	-401	NR_002574	SNORD102
chrX-2846400-2848399	19.6541	5.33493e-65	16	NM_001669	ARSD
chr10-8094200-8094599	19.6541	9.12906e-49	54	NM_207423	GATA3-AS1
chr10-50819400-50823399	19.5785	1.04689e-238	246	NM_020549	CHAT
chr1-156571600-156572799	19.4084	1.0731e-80	-921	NM_015590	GPATCH4
chr15-44085800-44087399	19.3265	1.5737e-63	-643	NR_031695	MIR1282
chr10-124714000-124714799	19.3265	3.24505e-114	-481	NM_024942	C10orf88
chr20-34241200-34243399	19.3265	1.5737e-63	-469	NM_003915	CPNE1
chr4-101111000-101112399	19.261	1.04853e-96	-45	NM_145244	DDIT4L
chr6-111302000-111302999	19.1627	3.59075e-47	-720	NM_032194	RPF2
chr7-138794600-138795199	19.1627	3.59075e-47	-435	NM_020119	ZC3HAV1
chr11-2162200-2162599	19.1627	3.59075e-47	-46	NM_000612	IGF2
chr1-175161200-175162799	19.0644	2.52557e-95	-51	NM_014656	KIAA0040
chr15-48483200-48484399	18.9989	4.56483e-62	-67	NM_001145668	CTXN2
chr6-31867000-31869199	18.9737	3.85034e-228	-676	NM_000063	C2
chr12-118499600-118500999	18.9521	1.0277e-127	-321	NM_018639	WSB2
chr5-74162600-74164199	18.8679	6.02126e-94	-737	NM_015566	FAM169A
chr14-50862600-50864199	18.8351	3.95009e-110	722	NM_004196	CDKL1
chr15-73661400-73662199	18.6714	1.3017e-60	-195	NM_005477	HCN4
chr6-11044800-11045799	18.5485	5.56429e-140	376	NR_038962	ELOVL2-AS1
chr16-67570200-67571399	18.4257	4.46455e-75	-565	NM_024519	FAM65A
chr18-47792200-47794999	18.3438	4.44809e-106	-708	NM_145020	CFAP53
chr5-134072600-134073799	18.2783	7.66486e-90	-970	NM_001745	CAMLG
chr3-156807400-156807799	18.18	5.14605e-44	-70	NR_034008	LINC00881
chr13-50069200-50071799	18.18	2.32286e-167	-28	NM_016119	PHF11
chr6-30685800-30686999	18.1254	5.04171e-151	-942	NM_014641	MDC1
chr15-102494000-102494399	18.0572	1.08094e-134	-888	NR_026819	FAM138E
chr17-74556800-74557199	18.0162	1.00444e-57	-190	NR_004396	SNORD1B
chr19-36484800-36485799	17.9343	2.23147e-133	-790	NM_001042631	SDHAF1
chr15-75230600-75231399	17.6887	6.36859e-71	-505	NM_004255	COX5A
chr9-77502200-77502599	17.6887	1.87249e-42	-137	NM_017662	TRPM6
chr5-149887400-149887799	17.6887	1.87249e-42	-74	NM_001543	NDST1
chr12-113906000-113912799	17.5576	1.16704e-233	-408	NR_126425	LHX5-AS1
chr21-22369000-22370399	17.3611	6.51573e-142	-933	NM_004540	NCAM2
chr17-57285000-57288599	17.2956	1.43022e-228	-571	NM_018149	SMG8
chr3-23848600-23848999	17.1973	6.62957e-41	-404	NR_046652	UBE2E1-AS1
chrX-136112200-136115799	17.1427	2.47159e-139	-167	NM_054021	GPR101
chr11-62438000-62438599	17.099	9.27783e-82	-826	NM_001085372	UQCC3
chr18-711200-713799	17.0569	1.11627e-209	17	NM_017512	ENOSF1
chr14-24475000-24476799	16.9516	5.73496e-123	-318	NM_001082488	DHRS4L1
chr19-2784200-2784999	16.8288	1.11148e-121	-906	NM_003249	THOP1
chr13-42030800-42031399	16.706	4.80604e-52	-442	NM_014059	RGCC
chr6-137813000-137819599	16.572	2.00107181004e-310	-769	NM_175747	OLIG3
chr16-67142800-67143399	16.3784	1.2053e-50	-815	NM_025187	C16orf70
chr4-37455200-37455999	16.3784	1.2053e-50	48	NM_018302	C4orf19
chr11-59577200-59580799	16.3374	1.45749e-116	-655	NM_017840	MRPL16
chr6-133561400-133563999	16.3129	1.80973e-76	63	NM_004100	EYA4
chr2-31805200-31807199	16.276	2.43133e-222	-160	NM_000348	SRD5A2
chr5-140797000-140803199	16.2305	0	-437	NM_018914	PCDHGA11
chr17-26941800-26942199	16.2146	7.63167e-38	-789	NM_144610	SGK494
chr3-172165200-172168399	16.0508	5.37496e-283	-554	NM_004122	GHSR
chr16-67184800-67185399	15.9689	1.92233e-61	-198	NM_033309	B3GNT9
chr1-41444400-41445199	15.9689	1.92233e-61	-171	NM_001905	CTPS1
chr11-20617000-20623599	15.95	0	-646	NM_004211	SLC6A5
chr15-83317000-83317599	15.9416	2.38038e-125	-533	NM_030594	CPEB1
chrX-103809200-103811999	15.9198	7.44338e-74	-396	NM_017416	IL1RAPL2
chr2-74612200-74612999	15.9198	7.44338e-74	-245	NR_024463	DCTN1-AS1
chr17-55684200-55687799	15.8324	4.27077e-124	-227	NR_110807	LOC101927539
chr19-46142200-46146199	15.766	6.21967e-301	-552	NM_001242348	EML2-AS1
chr11-65727800-65728799	15.7233	7.1414e-48	-860	NM_005146	SART1
chr3-50382600-50383799	15.7233	7.1414e-48	-23	NM_015896	ZMYND10
chr10-73976800-73977399	15.4776	8.59371e-59	-208	NM_015947	ASCC1
chr9-28400-31799	15.4776	8.59371e-59	-44	NR_036266	MIR1302-9
chr9-34127000-34127399	15.3957	1.68581e-46	-429	NM_015397	DCAF12
chr12-72667000-72668199	15.3957	1.68581e-46	-311	NM_001025457	TRHDE-AS1
chr7-138482600-138483399	15.3957	1.68581e-46	-59	NM_020632	ATP6V0A4
chr16-4665200-4666199	15.3302	5.66135e-70	-773	NM_145253	UBALD1
chr19-42386000-42387999	15.15	4.07335e-152	-267	NM_004706	ARHGEF1
chr16-86598600-86602799	15.0979	1.81002e-139	-157	NM_005251	FOXC2
chr17-62833800-62834599	14.9862	3.60758e-56	-898	NR_024386	PLEKHM1P
chr1-118727400-118728199	14.9862	3.60758e-56	48	NM_206996	SPAG17
chr6-5003200-5003799	14.9371	2.05514e-67	-550	NR_126015	LYRM4-AS1
chr17-42081600-42083799	14.8497	6.00482e-113	668	NM_153006	NAGS
chr19-4401000-4401799	14.7406	8.81623e-44	-835	NM_003025	SH3GL1
chr12-111181200-111181999	14.7406	8.81623e-44	-817	NM_002710	PPP1CC
chr2-86790800-86791999	14.7406	7.21465e-55	-780	NM_016079	CHMP3
chr19-55897800-55899799	14.7406	3.67984e-123	-749	NR_106863	MIR6805
chr22-39712800-39713199	14.7406	8.81623e-44	-99	NR_000026	RNU86
chr14-65004400-65009599	14.5106	0	86	NR_110550	LOC102723809
chr22-20308200-20308999	14.4949	1.41921e-53	-972	NM_033257	DGCR6L
chr22-23522000-23522399	14.4949	1.41921e-53	-352	NM_004327	BCR
chr6-31464000-31467599	14.4598	5.08253e-242	-27	NM_005931	MICB
chr17-7298400-7299399	14.413	5.29342e-75	-738	NM_020360	PLSCR3
chr6-44225600-44226199	14.413	1.95134e-42	-273	NM_178148	SLC35B2
chr2-47169200-47169399	14.2492	7.01845e-32	-306	NM_139279	MCFD2
chr7-45612800-45613799	14.0854	1.87035e-104	-439	NM_021116	ADCY1
chr6-27660200-27662399	14.0682	7.57394e-211	-514	NR_038292	LINC01012
chr10-38644800-38645799	14.0035	5.22074e-51	-8	NM_182829	HSD17B7P2
chr1-207226800-207227599	14.0035	5.22074e-51	580	NM_006212	PFKFB2
chr8-145753000-145753799	13.7578	9.75731e-50	-984	NM_001024678	LRRC24
chr1-154578400-154579799	13.7578	4.43306e-70	-324	NM_001111	ADAR
chr19-32895400-32895999	13.7578	8.93294e-40	745	NR_046201	LOC400684
chr9-36036200-36036599	13.5122	1.79167e-48	-510	NM_021111	RECK
chr10-23480000-23482599	13.5122	1.79167e-48	-160	NM_178161	PTF1A
chrX-111324800-111327399	13.4303	4.82458e-127	-96	NM_012471	TRPC5
chr16-75657600-75658399	13.3648	2.087e-57	-779	NM_012091	ADAT1
chr15-57026000-57026399	13.3367	1.0163e-76	84	NM_017661	ZNF280D
chr9-128023400-128023799	13.2665	3.23128e-47	-473	NM_015635	GAPVD1
chr12-79438000-79439399	12.7751	1.90512e-99	-733	NM_005639	SYT1
chr2-13147400-13147799	12.7751	7.32623e-36	-462	NR_038434	LOC100506474
chrX-100332400-100334399	12.7751	7.51435e-63	-436	NM_021637	TMEM35
chr1-36348200-36348599	12.7751	7.32623e-36	-410	NM_012199	AGO1
chr11-74441600-74443199	12.7751	9.33196e-54	30	NM_015424	CHRDL2
chr19-56905000-56905599	12.7751	9.33196e-54	255	NR_037159	ZNF582-AS1
chr1-201251400-201253799	12.6769	5.69295e-189	20	NM_000299	PKP1
chr5-131705000-131706999	12.5071	3.5065e-105	-392	NR_110997	LOC553103
chr22-30753200-30754199	12.4944	1.23317e-69	-764	NM_005877	SF3A1
chr1-178310400-178310799	12.4476	1.40583e-34	-6	NM_004841	RASAL2
chr10-90750000-90750599	12.4476	1.40583e-34	12	NM_000043	FAS
chr15-63891600-63895199	12.3685	1.73639e-260	-374	NR_034080	USP3-AS1
chrX-100074200-100074999	12.3384	1.1312e-85	-748	NM_001325	CSTF2
chr11-111847400-111848799	12.2292	1.57125e-84	67	NM_033425	DIXDC1
chr19-53361400-53361799	12.12	3.8526e-58	-698	NM_199132	ZNF468
chr17-28443000-28443399	12.12	2.62867e-33	-625	NM_032141	NSRP1
chr20-33461000-33461399	12.12	2.62867e-33	-539	NM_178026	GGT7
chr10-105153000-105155399	12.0605	1.61253e-99	-42	NR_031707	MIR1307
chr12-117628600-117629199	12.0381	4.65206e-41	-600	NM_015002	FBXO21
chr1-33545600-33548399	12.0108	2.9516e-82	270	NM_052998	AZIN2
chr18-47718200-47726199	11.9806	0	-749	NM_001080467	MYO5B
chr10-15138000-15138599	11.9562	5.60873e-57	-879	NM_006414	RPP38
chr19-33715800-33718599	11.9562	1.78924e-106	-444	NM_019849	SLC7A10
chr6-13488200-13489399	11.9328	5.21754e-65	-931	NM_018988	GFOD1
chr4-81188200-81190399	11.8907	3.3765e-89	-119	NM_004464	FGF5
chr3-11645000-11648599	11.868	1.92087e-113	-745	NM_014667	VGLL4
chr17-41475200-41475799	11.7924	7.47681e-40	-853	NM_001661	ARL4D
chr16-57836800-57837599	11.7924	7.47681e-40	-761	NM_005550	KIFC3
chr16-75285800-75286599	11.7924	8.32298e-48	-674	NM_014567	BCAR1
chr16-19534400-19534999	11.7924	7.47681e-40	-479	NM_014711	CCP110
chr5-134735400-134736399	11.7924	7.27019e-64	-323	NM_004893	H2AFY
chr16-71758800-71759199	11.5468	1.17722e-38	-396	NM_015020	PHLPP2
chr15-44068200-44071199	11.5468	7.82455e-195	-198	NM_025165	ELL3
chrX-148623600-148628199	11.5338	1.99517e-155	-166	NM_178124	CXorf40A
chr9-19126600-19129799	11.5214	3.68175e-233	-596	NM_001122	PLIN2
chr5-70750600-70751199	11.4649	1.594e-53	-542	NM_018429	BDP1
chr21-15351800-15354799	11.4649	3.056e-146	-535	NM_153750	ANKRD20A11P
chr12-64797200-64797799	11.3994	1.78261e-45	-653	NM_007235	XPOT
chr7-26191200-26191599	11.3994	1.78261e-45	-447	NM_004289	NFE2L3
chr9-113798800-113802199	11.3994	1.25445e-83	-135	NM_001401	LPAR1
chr11-62476400-62479599	11.3557	1.57086e-75	-909	NM_032667	BSCL2
chr20-49640000-49640999	11.3557	1.57086e-75	-825	NM_002237	KCNG1
chr11-124627200-124630599	11.3338	7.47569e-121	-130	NR_120577	LOC101929340
chr13-48669400-48669999	11.3011	1.81502e-37	-423	NM_014166	MED4
chr6-31583200-31583999	11.3011	1.81502e-37	-189	NM_001623	AIF1
chr13-103047200-103047999	11.3011	1.81502e-37	672	NR_036487	FGF14-AS2
chr11-64738600-64740999	11.2752	5.11128e-150	-237	NM_001037225	C11orf85
chr11-118780400-118783399	11.2564	1.57211e-89	-287	NM_182557	BCL9L
chr11-65815800-65818199	11.2309	2.4319e-59	-349	NM_033036	GAL3ST3
chr22-29076200-29076799	11.2028	2.54332e-44	-647	NM_015281	TTC28
chr7-156431600-156434199	11.1877	1.46735e-103	448	NM_032625	C7orf13
chr19-13905000-13905599	11.0554	2.73902e-36	-974	NM_023072	ZSWIM4
chr1-226108800-226111199	11.0554	9.25439e-153	-158	NR_106799	MIR6741
chr16-18813600-18814399	10.9189	3.96008e-71	-1000	NM_015161	ARL6IP1
chr8-139509800-139510199	10.8097	4.04382e-35	-935	NM_015912	FAM135B
chr3-170626800-170627799	10.8097	4.04382e-35	-874	NM_020390	EIF5A2
chr12-30849400-30849999	10.8097	4.04382e-35	-771	NM_006390	IPO8
chr5-68855200-68855599	10.8097	2.4448e-28	-651	NM_001098728	GTF2H2C
chrX-129272200-129272799	10.8097	4.04382e-35	-485	NM_004208	AIFM1
chr6-31369800-31372399	10.8097	4.56255e-77	-244	NM_000247	MICA
chr11-22214000-22215399	10.8097	4.9131e-42	-22	NM_213599	ANO5
chr12-95941600-95943999	10.7341	4.21315e-97	-180	NM_032147	USP44
chr1-147859600-147861199	10.7115	5.48447e-76	-34	NR_106967	MIR6077
chr10-74115400-74116199	10.6869	6.33879e-62	-893	NM_017626	DNAJB12
chr3-49056400-49057999	10.646	5.40598e-89	467	NR_029948	MIR425
chr1-155892000-155900999	10.5707	8.97225e-258	-623	NR_003005	SCARNA4
chrX-77358400-77358999	10.5641	5.83796e-34	-966	NM_000291	PGK1
chr5-69710200-69710599	10.5641	5.83796e-34	-797	NM_001098729	GTF2H2B
chr1-46664600-46664999	10.5641	5.83796e-34	-679	NM_017739	POMGNT1
chr7-107644200-107645199	10.529	8.31275e-54	-896	NM_002291	LAMB1
chr17-38716800-38717399	10.529	8.31275e-54	165	NM_001838	CCR7
chr13-43595600-43598799	10.5026	5.30694e-114	-162	NM_013238	DNAJC15
chr2-20190200-20190599	10.4822	3.97176e-27	435	NR_110235	LOC101928222
chr3-23850200-23852999	10.4524	8.08234e-80	-334	NM_003341	UBE2E1
chr19-44405400-44407199	10.4412	9.36613e-60	-345	NR_038334	LOC100505715
chr13-78492200-78494199	10.4412	9.36613e-60	-234	NM_000115	EDNRB
chr10-72142800-72143599	10.4167	8.83272e-40	-794	NM_018205	LRRC20
chrX-100670800-100673999	10.3184	9.41494e-85	-851	NM_152583	ARMCX4
chr9-19048200-19048599	10.3184	8.23721e-33	952	NM_153707	SAXO1
chr17-40307400-40308399	10.2638	1.17417e-64	-838	NM_004583	RAB5C
chr17-1613800-1614599	10.2201	1.15186e-38	-538	NM_001164407	TLCD2
chr19-38306000-38309399	10.2092	7.64496e-122	-351	NR_040013	LOC644554
chr19-49586800-49588199	10.1955	1.32081e-57	-897	NM_003089	SNRNP70
chr11-66359400-66361799	10.1546	8.26847e-121	-46	NM_018219	CCDC87
chr1-110752200-110752599	10.1546	1.3642e-44	209	NR_046546	KCNC4-AS1
chr16-2569000-2569999	10.0727	1.54072e-56	-863	NM_015944	AMDHD2
chr7-43909600-43909999	10.0727	1.13532e-31	-655	NM_032014	MRPS24
chr3-101442600-101442999	10.0727	1.13532e-31	-637	NM_024548	CEP97
chr10-111764000-111767199	10.0727	1.31408e-81	-126	NM_001121	ADD3
chr1-45242200-45243999	10.0454	1.55196e-62	-414	NR_001456	SNORD38A
chrX-47478400-47480399	10.0236	1.47386e-37	-144	NM_006950	SYN1
chr17-53827600-53828999	10.0236	1.47386e-37	-40	NM_021213	PCTP
chr12-1928600-1930399	10.0057	1.4955e-74	67	NM_001039029	LRTM2
chr18-44133800-44145199	9.98413	0	-230	NM_144612	LOXHD1
chrX-150862200-150864399	9.94987	1.19714e-104	-430	NM_024082	PRRG3
chr6-31775200-31790799	9.93368	0	-165	NM_005527	HSPA1L
chr6-28226000-28229399	9.85979	5.32954e-188	625	NM_001007531	NKAPL
chr3-47555600-47556599	9.82703	2.02151e-54	-901	NM_017713	ELP6
chr7-151329800-151331199	9.82703	1.96467e-60	-796	NM_016203	PRKAG2
chr17-18162600-18163599	9.82703	2.02151e-54	-748	NM_139162	MIEF2
chr19-18450600-18451199	9.82703	1.52767e-30	-497	NM_017712	PGPEP1
chr1-244624000-244625399	9.82703	1.84973e-36	27	NM_173807	C1orf101
chr1-10004000-10004399	9.82703	1.84973e-36	714	NM_022787	NMNAT1
chr22-42485800-42486199	9.82703	1.52767e-30	888	NM_002490	NDUFA6
chr17-655800-656799	9.76562	1.40747e-101	727	NR_024120	DBIL5P
chrX-107178800-107180599	9.7377	1.94607e-71	-490	NR_110395	LOC101928335
chr20-37075600-37076799	9.7042	2.27307e-53	-526	NR_002972	SNORA71E
chr6-35994400-35995199	9.68665	1.69089e-88	-654	NM_001315	MAPK14
chr12-109220600-109222799	9.66325	2.36054e-41	-373	NM_018984	SSH1
chr4-37245200-37247999	9.66325	1.94698e-76	-90	NM_001144990	NWD2
chr3-49025000-49028599	9.65362	1.41115e-105	-541	NM_017732	P4HTM
chr12-45444800-45445599	9.63049	2.2761e-35	-318	NM_001004329	DBX2
chr22-44892200-44896399	9.59306	1.08795e-127	-295	NM_032287	LDOC1L
chr15-74906200-74906599	9.58136	2.00567e-29	-935	NM_001292	CLK3
chr17-42421000-42422399	9.58136	2.52406e-52	-754	NM_002087	GRN
chr8-69242600-69242999	9.58136	2.00567e-29	-157	NM_052958	C8orf34
chr9-34377400-34378199	9.49947	2.74155e-40	-906	NM_020702	KIAA1161
chr2-71112000-71117199	9.4861	1.32076e-284	-401	NR_126384	LINC01143
chr3-127793400-127795599	9.47607	1.88233e-85	-153	NR_046645	RUVBL1-AS1
chr17-18760200-18760799	9.45852	2.76738e-51	-881	NM_002767	PRPSAP2
chr19-23944800-23946599	9.44907	2.04664e-79	-116	NM_001005472	RPSAP58
chr19-2740400-2741199	9.43395	2.74493e-34	-726	NM_144564	SLC39A3
chr7-94284200-94287399	9.43395	1.76615e-90	163	NM_015068	PEG10
chr3-48883600-48885799	9.38035	2.43252e-67	570	NM_004157	PRKAR2A
chr4-106395800-106396199	9.33568	3.13026e-39	-773	NM_006903	PPA2
chr5-42756200-42757599	9.33568	3.13026e-39	-20	NM_001134848	CCDC152
chr10-12170600-12171199	9.28109	2.91449e-55	-740	NM_018144	SEC61A2
chr13-48575800-48576599	9.23741	3.24303e-33	-738	NM_003850	SUCLA2
chr1-151019400-151019799	9.23741	2.76208e-60	-659	NM_017860	C1orf56
chr7-72972200-72973399	9.22229	2.14851e-76	-735	NM_001707	BCL7B
chr17-7383600-7385799	9.21869	1.00844e-119	-21	NM_001102614	SLC35G6
chr10-70231800-70232599	9.21284	3.20013e-49	-322	NM_001080449	DNA2
chr19-44115400-44117199	9.20168	2.57045e-65	47	NM_001145641	SRRM5
chr2-29135800-29136399	9.1719	3.51266e-38	-428	NR_003074	SNORD92
chr22-42611000-42611799	9.1719	3.51266e-38	-53	NM_005650	TCF20
chr6-43394400-43394999	9.13914	2.83815e-59	-592	NM_033450	ABCC10
chr7-100034400-100035599	9.1251	3.51966e-43	-906	NM_145030	PPP1R35
chr17-45400200-45403599	9.10638	1.7439e-85	573	NM_152347	EFCAB13
chr1-161184400-161185599	9.06271	3.14778e-53	-87	NM_004106	FCER1G
chr1-12288800-12289999	9.00811	3.87288e-37	-696	NM_015378	VPS13D
chr2-219645600-219647399	9.00811	2.34747e-68	28	NM_000784	CYP27A1
chr19-45005000-45005999	8.98472	3.75287e-42	-925	NM_013256	ZNF180
chr19-49993000-49995199	8.98472	8.16613e-115	-64	NR_000019	SNORD34
chr1-10457800-10458399	8.96717	3.5101e-47	-949	NM_002631	PGD
chr20-33145400-33146199	8.96717	3.5101e-47	-701	NM_032514	MAP1LC3A
chr15-52472400-52473599	8.9426	2.9019e-57	777	NR_102751	LOC100129973
chr8-65489400-65491999	8.90575	1.39679e-87	-880	NR_015374	LOC401463
chr8-125984000-125985199	8.84433	3.94017e-41	-939	NM_152412	ZNF572
chr16-23464800-23465599	8.84433	2.88689e-56	-688	NM_153603	COG7
chr3-47018600-47018999	8.84433	3.89146e-26	-543	NM_144716	CCDC12
chr4-103940400-103941999	8.84433	3.60245e-46	-304	NM_139173	SLC9B1
chr19-1058600-1081999	8.83954	0	-920	NM_012292	HMHA1
chr3-50261800-50264799	8.77882	1.4398e-80	-820	NM_002070	GNAI2
chr7-44079400-44081999	8.74606	2.84047e-55	-478	NR_024116	RASA4CP
chr3-30935600-30936599	8.68055	4.45961e-35	53	NM_207359	GADL1
chr16-71324000-71324799	8.62595	3.17781e-49	-891	NM_018348	CMTR2
chr3-71833600-71835799	8.62595	3.17781e-49	-343	NM_021935	PROK2
chr19-44173800-44175999	8.59865	1.97232e-63	-402	NM_002659	PLAUR
chr2-7058600-7058999	8.59865	4.60038e-25	13	NR_033997	RNF144A-AS1
chr6-29689200-29692799	8.52846	1.05061e-138	-117	NM_018950	HLA-F
chr17-30770000-30771199	8.51676	3.08822e-48	-881	NM_002815	PSMD11
chrX-154002000-154003399	8.51676	4.6545e-34	-573	NR_002984	SNORA56
chr9-66553600-66554199	8.51676	4.6545e-34	11	NM_203449	LOC403323
chr2-86565200-86566599	8.49337	1.26021e-71	-694	NM_022912	REEP1
chrX-101410200-101411999	8.47582	3.58317e-43	-114	NM_001012978	BEX5
chr2-239754400-239758599	8.46217	5.64796e-90	-173	NM_057179	TWIST2
chr14-77227000-77227599	8.45125	5.10001e-29	-935	NM_014909	VASH1
chr2-27802800-27807799	8.45125	3.10037e-216	-536	NM_032434	ZNF512
chr3-157260400-157261999	8.45125	2.52939e-52	67	NM_001099777	PQLC2L
chr17-72743600-72744399	8.42317	4.14607e-38	-751	NM_004252	SLC9A3R1
chr18-59991600-59992199	8.35298	1.58714e-60	-620	NM_003839	TNFRSF11A
chr10-23003800-23004399	8.35298	4.76662e-33	-597	NM_005028	PIP4K2A
chr19-57859000-57865199	8.35298	6.88277e-79	-542	NM_020657	ZNF304
chr20-36660800-36661399	8.35298	4.76662e-33	770	NM_014657	TTI1
chr17-58226000-58228599	8.32022	8.04842e-74	-2	NM_000717	CA4
chr17-17379600-17380199	8.25471	5.4004e-28	-400	NM_018019	MED9
chr17-48351400-48351999	8.23014	3.32443e-41	-88	NM_153229	TMEM92
chr9-3180400-3182199	8.21259	8.42446e-68	-289	NR_121585	LINC01231
chr19-50355400-50369599	8.18034	0	46	NR_110730	PTOV1-AS2
chr2-74619400-74619999	8.15644	2.03036e-49	-486	NM_004082	DCTN1
chr19-56877600-56880399	8.1424	3.95197e-36	-468	NM_194319	ZNF542P
chr8-146176400-146176999	8.1424	3.95197e-36	-426	NM_006958	ZNF16
chr2-89064000-89066199	8.1424	7.45889e-67	-319	NR_015424	ANKRD36BP2
chr3-125898200-125901199	8.1424	1.27259e-97	-55	NM_012190	ALDH1L1
chr2-197664600-197665399	8.12964	1.54892e-53	-508	NM_012086	GTF3C3
chr18-21718000-21720399	8.11523	8.83544e-141	-248	NM_012189	CABYR
chr17-37355600-37355999	8.1073	5.90605e-23	-736	NM_000981	RPL19
chr12-22698000-22698399	8.1073	5.90605e-23	-720	NM_014802	C2CD5
chr1-10358800-10359199	8.1073	5.90605e-23	-24	NR_125730	RNU6-2
chr19-14015200-14016799	8.07221	6.54768e-66	909	NM_024323	C19orf57
chr11-71722000-71726799	8.06495	1.14058e-130	-937	NR_104178	LOC100128494
chr13-50367800-50368199	8.05817	5.58614e-27	-943	NM_002267	KPNA3
chr13-33589800-33590199	8.05817	5.58614e-27	-571	NM_004795	KL
chr4-144832800-144833599	8.05817	5.58614e-27	-284	NR_125886	LOC101927636
chr6-158590000-158590399	8.05817	5.58614e-27	821	NM_207118	GTF2H5
chr7-99775400-99776599	8.01281	7.69907e-61	634	NM_012447	STAG3
chrX-140084400-140085199	8.00201	3.7616e-35	44	NM_032461	SPANXB1
chr7-150781600-150782599	7.98447	2.90749e-39	-818	NM_031946	AGAP3
chr17-40609400-40610599	7.97082	2.20511e-43	-862	NM_005177	ATP6V0A1
chr7-55954000-55954799	7.97082	2.20511e-43	-570	NM_182633	ZNF713
chr6-33663200-33667999	7.9599	8.99089e-90	-305	NR_037498	MIR3934
chr12-56616800-56619399	7.94352	9.08338e-56	-25	NM_024068	NABP2
chr19-19574200-19578199	7.91076	7.53957e-89	51	NM_017660	GATAD2A
chr1-18081800-18081999	7.86163	6.40325e-22	92	NM_030812	ACTL8
chr17-8043000-8053999	7.8361	0	-111	NR_106943	MIR6883
chr4-42398400-42399399	7.77229	9.31808e-50	-956	NM_001080505	SHISA3
chr12-133400000-133411599	7.76336	5.74772e-248	-374	NM_005895	GOLGA3
chr1-156162200-156163599	7.75634	2.67895e-118	-823	NM_014655	SLC25A44
chr16-2012000-2013599	7.71044	4.14895e-57	307	NR_002326	SNORA64
chr6-149721200-149721599	7.66509	5.55901e-25	-95	NM_001002255	SUMO4
chr1-111681000-111681599	7.61595	2.12041e-36	-949	NM_006090	CEPT1
chr13-41884400-41884799	7.58085	2.92004e-32	-741	NM_018527	NAA16
chr7-30809400-30811999	7.58085	2.05624e-59	-333	NM_032222	FAM188B
chr6-43971000-43972599	7.5726	6.17308e-71	-413	NR_125864	LOC101929705
chr10-104192600-104193399	7.56682	9.43904e-44	-577	NM_024040	CUEDC2
chr9-129565800-129566999	7.53406	1.32079e-39	-885	NM_014007	ZBTB43
chr14-102784600-102785599	7.53406	3.98614e-28	-535	NM_018335	ZNF839
chrX-103497800-103502399	7.52661	9.3816e-174	-501	NM_153448	ESX1
chr1-20125800-20127599	7.50428	5.64975e-47	-290	NM_181719	TMCO4
chr17-73887000-73900399	7.50046	0	-616	NM_173547	TRIM65
chr6-49681000-49681999	7.49311	1.84937e-35	-197	NM_003296	CRISP2
chr17-72428800-72429799	7.48366	2.35685e-54	-536	NM_018653	GPRC5C
chr3-197283200-197284399	7.44047	2.58853e-31	-942	NM_004051	BDH1
chr21-42878600-42881199	7.39918	3.15233e-68	92	NM_005656	TMPRSS2
chr11-71792000-71792799	7.37028	1.58707e-34	-661	NM_006185	NUMA1
chrX-147581000-147581999	7.37028	1.58707e-34	-639	NM_002025	AFF2
chr12-21811200-21811399	7.37028	6.86044e-20	-511	NM_002300	LDHB
chr9-96940400-96940999	7.37028	3.61327e-27	-416	NR_029481	MIRLET7D
chr2-73440000-73441199	7.33248	1.53782e-52	-766	NM_006062	SMYD5
chr1-151041800-151042599	7.30886	3.46981e-63	-880	NM_144618	GABPB2
chr19-7967400-7967999	7.30008	2.25236e-30	-965	NM_145185	MAP2K7
chr7-915000-915799	7.28838	2.17229e-48	-791	NM_015949	GET4
chr2-54682200-54682999	7.28357	1.93747e-66	-854	NM_003128	SPTBN1
chr18-53089400-53091399	7.27201	5.42173e-41	-677	NM_003199	TCF4
chr4-2758400-2758799	7.27201	5.00201e-23	-497	NM_024309	TNIP2
chr1-115323600-115323999	7.27201	5.00201e-23	-492	NM_025073	SIKE1
chr12-65671800-65672399	7.27201	5.42173e-41	-323	NM_198080	MSRB3
chr20-36146000-36151799	7.2421	1.01677e-169	-707	NM_005386	NNAT
chr17-27048800-27049399	7.20649	3.20448e-26	-500	NR_000010	SNORD4A
chr17-17669800-17670399	7.20649	3.20448e-26	-484	NR_130894	RAI1-AS1
chr10-124637600-124640999	7.1701	6.51665e-100	-143	NR_037915	FAM24B-CUZD1
chr17-43568800-43569399	7.1597	1.92306e-29	-954	NM_014798	PLEKHM1
chr3-112929600-112930199	7.1597	1.92306e-29	-412	NM_033254	BOC
chr6-44233600-44235399	7.14693	2.45633e-43	-975	NM_004556	NFKBIE
chr4-88342200-88343399	7.14693	2.45633e-43	-928	NM_024047	NUDT9
chr3-51427600-51428399	7.1246	1.11221e-32	-699	NM_013286	RBM15B
chr16-27279000-27279599	7.0973	6.2892e-36	-226	NR_037184	FLJ21408
chr9-117266400-117269199	7.0973	6.2892e-36	-64	NM_015404	DFNB31
chr6-30709600-30713199	7.06434	1.6307e-186	927	NM_003897	IER3
chr2-232324400-232326399	7.0576	1.93453e-42	-247	NR_004398	SNORD82
chr1-25070800-25071199	7.04271	2.77914e-25	-760	NM_013943	CLIC4
chr14-24438000-24439999	7.03409	1.95705e-69	-83	NM_198083	DHRS4L2
chr8-72987200-72988799	7.01931	1.61049e-28	-181	NM_007332	TRPA1
chrX-129403400-129404399	6.98811	5.0324e-35	-978	NM_017666	ZNF280C
chr2-109334800-109335599	6.98811	5.0324e-35	-737	NM_006267	RANBP2
chr12-120971200-120971799	6.98811	5.0324e-35	-632	NM_014868	RNF10
chrX-90689600-90691199	6.98811	5.0324e-35	-402	NR_110659	PABPC5-AS1
chr12-53728800-53730399	6.98811	5.0324e-35	-63	NM_152860	SP7
chr7-99745400-99746199	6.97719	2.76104e-38	-730	NM_001008395	LAMTOR4
chr1-28241400-28242599	6.95452	4.41375e-48	-692	NM_002946	RPA2
chr17-7483200-7489599	6.94232	8.69881e-108	-565	NM_004870	MPDU1
chr4-1891800-1895999	6.94034	6.90715e-58	-609	NM_007331	WHSC1
chr17-42089200-42095399	6.89747	7.74127e-179	97	NM_032376	TMEM101
chr19-19844400-19845399	6.87892	7.28147e-31	-979	NM_021030	ZNF14
chr19-18528800-18529999	6.87892	9.56195e-54	-746	NM_032627	SSBP4
chr15-55610200-55610799	6.87892	1.32243e-27	-633	NM_004855	PIGB
chr19-8477400-8477799	6.87892	4.04807e-21	-587	NM_016496	2016-03-02
chr7-56605000-56606999	6.87892	8.30691e-103	-177	NR_108099	LOC101928401
chr2-232320000-232321399	6.87892	1.32243e-27	-53	NR_002921	SNORA75
chr22-51015400-51018199	6.83213	1.63131e-72	94	NM_004377	CPT1B
chr19-12885600-12888399	6.81552	2.24788e-104	-566	NM_013312	HOOK2
chr8-86350200-86351199	6.81341	7.05781e-53	-356	NM_005181	CA3
chr4-46994600-46996999	6.80873	1.32451e-49	-278	NM_000809	GABRA4
chr19-19314400-19315399	6.80333	2.48632e-46	-662	NM_176880	NR2C2AP
chr10-95324800-95328199	6.79347	3.33765e-78	78	NM_181745	FFAR4
chr2-203103600-203104399	6.78065	1.64282e-36	-678	NM_003352	SUMO1
chr11-70048400-70048999	6.76973	3.07557e-33	-569	NM_003824	FADD
chr22-29977200-29978599	6.75609	5.73894e-30	-574	NM_003634	NIPSNAP1
chr22-31554400-31555999	6.75609	5.73894e-30	905	NR_037496	MIR3928
chr19-13873200-13876999	6.74962	9.86579e-125	-237	NM_032285	MRI1
chr19-36232600-36235199	6.7479	5.16001e-52	-549	NM_024660	IGFLR1
chr11-46613400-46614399	6.73854	1.0643e-26	-986	NM_017749	AMBRA1
chr15-68724800-68725199	6.73854	1.0643e-26	-508	NM_012211	ITGA11
chr1-160233000-160233599	6.71514	3.46736e-42	-950	NM_015726	DCAF8
chr2-85842000-85842999	6.71514	5.55928e-61	-715	NM_006590	USP39
chr3-131099600-131099999	6.71514	1.95083e-23	519	NR_038976	LOC339874
chr1-143672000-143673599	6.70551	1.0478e-57	-121	NR_106967	MIR6077
chr1-231323400-231323599	6.68238	3.49338e-20	-127	NM_001256615	LOC149373
chr8-142428600-142433199	6.66055	6.61596e-88	-588	NM_007079	PTP4A3
chr9-6411400-6412999	6.6477	7.47555e-57	-951	NM_152896	UHRF2
chr8-67838000-67838999	6.63325	2.54486e-41	-723	NR_002599	SNHG6
chrX-134846400-134848199	6.63325	1.41407e-53	-86	NM_001291543	CT45A7
chr8-39171800-39172399	6.63325	4.44285e-29	-82	NM_001040073	ADAM5
chrX-102629800-102630799	6.61687	2.67931e-50	-951	NM_014380	NGFRAP1
chr19-37958600-37959599	6.61091	4.84159e-38	426	NM_144694	ZNF570
chr12-123938000-123946599	6.60468	3.15282e-135	-351	NM_007020	SNRNP35
chr20-41818800-41819999	6.59815	8.39177e-26	-843	NM_007050	PTPRT
chr5-75013800-75014399	6.59815	8.39177e-26	-787	NM_152408	POC5
chr2-21023400-21023799	6.59815	8.39177e-26	-710	NM_021925	LDAH
chr21-43919000-43919999	6.59815	5.08619e-47	-242	NM_018964	SLC37A1
chr1-95285200-95285599	6.59815	8.39177e-26	437	NR_104131	LINC01057
chr1-156305600-156307399	6.55136	1.90254e-49	-605	NM_144627	TSACC
chr10-77472000-77472399	6.55136	1.57726e-22	-13	NR_132791	LOC105378367
chr17-56295400-56298199	6.53209	8.47058e-106	-134	NM_017777	MKS1
chrX-154253600-154254599	6.52796	3.62029e-46	-964	NM_023934	FUNDC2
chr1-206786000-206786999	6.52796	3.62029e-46	-596	NM_006893	EIF2D
chr19-10677000-10678199	6.51041	3.37728e-28	-898	NM_023008	KRI1
chr11-33060200-33060599	6.51041	3.37728e-28	-563	NM_018393	TCP11L1
chr12-118453400-118454199	6.45777	6.47975e-25	-706	NM_007370	RFC5
chr7-56160400-56161199	6.45777	6.47975e-25	-111	NM_006213	PHKG1
chr21-39493200-39493799	6.45777	9.50092e-66	-45	NM_032589	DSCR8
chr19-18681200-18682199	6.44899	4.89298e-51	-914	NM_003333	UBA52
chr3-52723200-52724599	6.44217	1.30318e-30	644	NR_003047	SNORD19
chr1-8554600-8556799	6.43224	2.53657e-36	-727	NR_132752	SNORD128
chr19-12145600-12147799	6.43224	2.53657e-36	-144	NM_152602	ZNF433
chr9-100069400-100070399	6.42852	6.55573e-74	-10	NM_020893	CCDC180
chr2-179386800-179388399	6.40894	1.23055e-70	46	NR_038271	TTN-AS1
chr19-56119600-56128599	6.38757	4.1325e-113	-859	NM_001195605	ZNF865
chr6-53214000-53214999	6.38757	4.88919e-33	-523	NM_021814	ELOVL5
chr10-26726600-26727599	6.38757	2.52002e-27	-166	NM_019043	APBB1IP
chr9-35689200-35691599	6.36792	1.56991e-75	-347	NM_003289	TPM2
chr19-58218200-58223399	6.36027	1.41574e-106	-221	NM_003444	ZNF154
chr2-27614600-27620199	6.34485	2.40451e-134	-957	NR_002201	FTH1P3
chr17-40976600-40977199	6.3429	1.79876e-35	-567	NM_003766	BECN1
chr9-124132800-124133799	6.33844	8.184e-61	-718	NM_004099	STOM
chr2-27358000-27358799	6.33298	9.46969e-30	-858	NM_013388	PREB
chrX-153033600-153057999	6.32723	0	-656	NM_014370	SRPK3
chr17-58042400-58043799	6.32348	5.50032e-69	643	NR_110815	LOC101927755
chr2-69664800-69665399	6.31738	4.89762e-24	-340	NM_015700	NFU1
chr12-123257200-123260599	6.30568	1.94769e-71	-156	NM_032573	CCDC62
chr7-50799600-50802399	6.30086	8.20236e-52	-950	NM_005311	GRB10
chr18-77824600-77829199	6.2893	8.72682e-88	-356	NR_103445	RBFADN
chr16-3548600-3553399	6.2893	1.11485e-101	55	NM_015041	CLUAP1
chr19-52510800-52513399	6.24306	5.49993e-51	-617	NM_198480	ZNF615
chr14-53195800-53196199	6.22379	9.57336e-21	-883	NM_145251	STYX
chr8-67875000-67876199	6.22379	4.49833e-37	-775	NM_001193502	TCF24
chr10-104153200-104153599	6.22379	9.57336e-21	-467	NM_002502	NFKB2
chr3-184034600-184041799	6.2156	3.80895e-113	99	NM_004953	EIF4G1
chr15-45421000-45423199	6.19859	1.02854e-74	-25	NM_144565	DUOXA1
chr19-44643400-44647799	6.17699	5.62438e-42	-110	NM_006630	ZNF234
chr19-45579000-45581599	6.16919	1.27895e-52	-612	NM_145288	ZNF296
chr7-74506600-74508199	6.16423	8.67372e-34	-947	NM_001003795	GTF2IRD2B
chr1-36915000-36917799	6.16423	8.67372e-34	-314	NM_145047	OSCP1
chr17-40663200-40669399	6.15827	1.52111e-84	94	NR_049808	MIR5010
chr1-156118600-156120599	6.15483	4.46545e-55	-135	NM_022367	SEMA4A
chr10-101989600-101990799	6.1419	1.32511e-25	-856	NM_001278	CHUK
chr7-6628200-6629399	6.1419	1.32511e-25	-852	NM_024067	C7orf26
chr19-18941600-18942399	6.1146	4.75037e-28	-744	NM_002911	UPF1
chr20-32317600-32319799	6.10985	6.52699e-65	-866	NM_032819	ZNF341
chr2-54077000-54077199	6.09276	1.88278e-17	-758	NR_037453	MIR3682
chr6-7106600-7107199	6.06	7.1779e-20	-930	NM_002955	RREB1
chr5-70364000-70364399	6.06	7.1779e-20	-703	NM_001515	GTF2H2
chr1-179711400-179711799	6.06	7.1779e-20	-698	NM_173509	FAM163A
chr17-42284600-42286999	6.04363	6.47074e-56	-593	NR_106840	MIR6782
chr12-56472000-56474799	6.01906	2.94222e-45	-409	NM_001982	ERBB3
chr1-53702600-53705799	6.01906	9.13289e-66	-82	NR_038953	LOC100507564
chr19-51567400-51569199	6.00961	1.08293e-70	67	NM_015596	KLK13
chr19-36522400-36526999	5.99132	5.23319e-83	-903	NM_015526	CLIP3
chr3-150420000-150421599	5.98556	4.86742e-60	-551	NR_121674	ERICH6-AS1
chr20-37553800-37554599	5.97811	1.36216e-34	-755	NM_030919	FAM83D
chr2-61366000-61377199	5.97644	7.05599e-252	510	NR_036496	LOC339803
chr12-121645200-121649999	5.95082	1.5563e-94	-64	NM_002560	P2RX4
chr19-17903200-17907399	5.92693	6.86092e-84	-619	NM_014256	B3GNT3
chr5-178365200-178369599	5.91669	2.60171e-123	-794	NM_182594	ZNF454
chr2-219080400-219081399	5.89622	8.90503e-34	-917	NM_005731	ARPC2
chr2-219186400-219187599	5.89622	2.22104e-26	-902	NM_015488	PNKD
chr17-40897600-40897999	5.89622	5.24139e-19	-729	NM_001991	EZH1
chr2-74571000-74571399	5.89622	6.44057e-24	-666	NM_021196	SLC4A5
chr4-39368000-39368999	5.89622	2.22104e-26	-499	NM_002913	RFC1
chr19-42372400-42373999	5.89622	7.62109e-29	-497	NR_106855	MIR6797
chr20-32636400-32636799	5.89622	5.24139e-19	-325	NR_039911	MIR4755
chr15-91415800-91416199	5.89622	5.24139e-19	-108	NM_002569	FURIN
chr19-49521600-49524599	5.86892	3.52937e-92	-359	NR_073552	LOC101059948
chr4-10458000-10460199	5.82603	6.59439e-38	-68	NM_053042	ZNF518B
chr11-8702600-8703599	5.82063	1.94538e-35	-895	NM_000990	RPL27A
chr21-40686800-40687999	5.81433	5.74226e-33	-233	NR_046655	BRWD1-AS1
chr14-100575000-100577799	5.79795	5.00745e-28	408	NR_029888	MIR342
chr11-8100000-8104399	5.79278	1.84296e-49	-709	NM_003320	TUB
chr16-67231800-67232599	5.77338	4.35526e-23	-828	NM_024712	ELMO3
chr1-201797200-201797599	5.76519	1.40034e-39	-888	NM_018085	IPO9
chr4-100816200-100816599	5.75583	1.27866e-20	-697	NM_021970	LAMTOR3
chr19-38892800-38893399	5.75583	1.27866e-20	-675	NM_174905	FAM98C
chr16-22216600-22217399	5.75583	1.27866e-20	-592	NM_013302	EEF2K
chr1-152595200-152596199	5.75583	1.27866e-20	-121	NM_178431	LCE3A
chr5-76113600-76116199	5.74733	1.14368e-81	67	NM_005242	F2RL1
chr3-184043000-184043399	5.73244	3.72479e-18	-284	NR_003055	SNORD66
chr2-242448400-242450399	5.71755	6.78559e-81	-413	NM_006374	STK25
chr15-55791000-55791599	5.67784	9.65424e-25	-518	NR_037923	DYX1C1-CCPG1
chr5-121646200-121648999	5.66944	7.67184e-34	-164	NM_005460	SNCAIP
chr19-8407200-8409599	5.665	6.0095e-43	-254	NM_198471	KANK3
chr3-44901800-44902999	5.65054	2.88424e-22	-980	NR_030290	MIR564
chr12-53473600-53474599	5.65054	1.7839e-40	-896	NM_032840	SPRYD3
chr1-2406800-2407599	5.65054	2.88424e-22	-554	NM_014638	PLCH2
chr11-18813800-18815199	5.65054	1.7839e-40	-232	NM_006906	PTPN5
chr10-4867600-4868999	5.63417	5.30538e-38	-69	NM_031436	AKR1E2
chr9-137026800-137032599	5.6181	2.63861e-123	-14	NR_023344	RNU6ATAC
chr11-64878600-64879199	5.61545	8.62169e-20	-426	NM_003273	TM7SF2
chr1-32668800-32671999	5.6096	6.46764e-58	-836	NM_018134	IQCC
chr10-104208600-104208999	5.60141	2.05558e-26	-774	NR_038937	RPARP-AS1
chr19-10657600-10666199	5.59385	4.58169e-149	-898	NR_031603	MIR1238
chr18-56940800-56942199	5.58176	1.28846e-59	-875	NM_013435	RAX
chr18-3449200-3453799	5.58035	2.96277e-66	97	NM_003244	TGIF1
chr7-5084600-5085199	5.56865	6.18807e-24	-552	NM_001204513	RBAK-RBAKDN
chr19-12303000-12308599	5.54393	2.78874e-120	-30	NR_104179	LOC100289333
chr1-231152400-231159199	5.53669	9.52866e-94	-130	NR_031593	MIR1182
chr3-12883600-12884199	5.52771	1.86974e-21	-819	NM_000994	RPL32
chr18-48493400-48493999	5.52771	1.86974e-21	-687	NM_018696	ELAC1
chr6-74405400-74406399	5.52771	1.86974e-21	-46	NR_110889	LOC101928489
chr1-179112800-179113599	5.50314	1.28353e-25	-976	NM_005158	ABL2
chr15-91566400-91567199	5.50314	1.28353e-25	948	NR_110104	LOC101926911
chr6-31695800-31699399	5.48412	3.54868e-137	-322	NM_013974	DDAH2
chr20-2635000-2638399	5.47506	5.73842e-34	-43	NR_004399	SNORD86
chr2-43861400-43865599	5.45946	1.65527e-61	-939	NM_172069	PLEKHH2
chr19-49658400-49659199	5.45946	3.89066e-23	-119	NM_002152	HRC
chr22-50969000-50974399	5.45659	7.47578e-85	-692	NM_001014440	ODF3B
chr12-113572800-113574999	5.44954	2.59979e-27	144	NM_004658	RASAL1
chr6-39691800-39694599	5.43377	7.47533e-40	-19	NM_145027	KIF6
chrX-154494600-154494999	5.40487	7.87489e-25	-926	NM_171998	RAB39B
chr6-106774200-106774599	5.40487	1.18595e-20	-705	NM_004849	ATG5
chr3-9258200-9258799	5.40487	7.87489e-25	-79	NR_103443	SRGAP3-AS3
chr1-63248600-63249399	5.38147	1.85597e-47	-777	NM_032852	ATG4C
chr7-130130000-130133199	5.3803	8.65128e-87	-299	NM_002402	MEST
chr17-79652000-79668799	5.37814	0	-387	NR_106844	MIR6786
chr8-97656800-97658199	5.37597	4.32524e-39	45	NM_016134	CPQ
chr12-16757800-16758999	5.37211	6.62604e-35	-87	NM_018640	LMO3
chr11-45905600-45906599	5.3602	1.56342e-26	-947	NM_005456	MAPK8IP1
chr22-43539600-43540999	5.3602	1.56342e-26	-897	NM_014507	MCAT
chr10-96123200-96123999	5.3602	1.56342e-26	-867	NM_022451	NOC3L
chr5-56109800-56110599	5.3602	1.56342e-26	-700	NM_005921	MAP3K1
chr1-24740600-24741999	5.34345	1.28472e-36	287	NM_178122	STPG1
chr20-42542600-42546399	5.34078	7.72836e-98	-282	NM_032883	TOX2
chr19-55995000-55996199	5.33468	1.97966e-32	-957	NM_020378	NAT14
chr10-12173000-12174399	5.32729	1.61009e-42	-885	NR_039699	MIR548AK
chr1-36183600-36187199	5.32015	1.08682e-62	-610	NM_152374	C1orf216
chr19-57750800-57751799	5.31553	2.01328e-48	-753	NM_001023563	ZNF805
chr2-32848800-32856399	5.31553	2.20267e-137	-487	NM_017735	TTC27
chr1-213223000-213224599	5.3066	3.08639e-44	-775	NM_012424	RPS6KC1
chr16-28854200-28856799	5.3066	3.08639e-44	-172	NR_039872	MIR4721
chr5-169063400-169064799	5.3066	4.74587e-24	-151	NM_004946	DOCK2
chr14-75535000-75538599	5.3066	2.07317e-64	520	NM_024643	ZC2HC1C
chr7-73080600-73081999	5.28788	5.89622e-46	-874	NM_152560	VPS37D
chr17-44927800-44928399	5.28203	7.35664e-20	-868	NM_003396	WNT9B
chr3-40516600-40519799	5.28203	7.34004e-36	-404	NM_173656	ZNF619
chr2-47381600-47383999	5.27557	1.18224e-79	-283	NM_173649	C2orf61
chr1-45955200-45958399	5.26729	1.39376e-53	40	NM_007170	TESK2
chr7-22539200-22540799	5.25368	2.64508e-55	-99	NM_207342	STEAP1B
chr7-27703200-27703599	5.24108	1.12711e-15	-780	NM_152740	HIBADH
chr9-5438200-5439199	5.24108	1.783e-27	-763	NM_018465	PLGRKT
chr2-39892000-39892799	5.2262	6.21338e-47	-238	NM_152390	TMEM178A
chr20-34200200-34206999	5.217	1.86827e-136	-209	NM_003116	SPAG4
chr9-72434600-72436199	5.21379	5.23031e-74	255	NR_038833	C9orf135-AS1
chr21-47267800-47271599	5.2126	1.17468e-48	-175	NM_020528	PCBP3
chr19-37286000-37289799	5.20833	6.65214e-140	-552	NR_040027	ZNF790-AS1
chrX-108778200-108779199	5.20833	2.80854e-23	-310	NM_018698	NXT2
chr1-115396000-115397999	5.20255	7.91635e-70	-424	NM_003176	SYCP1
chrX-136644600-136651999	5.20077	7.81685e-130	-46	NM_003413	ZIC3
chr19-36870400-36871799	5.17212	2.79772e-40	-995	NM_020917	ZFP14
chr12-7075800-7078399	5.15919	5.26274e-42	-331	NR_003010	SCARNA12
chr11-7870200-7870999	5.15919	4.46067e-19	2	NR_027711	OR5E1P
chr12-24101200-24103999	5.14474	4.35318e-36	37	NM_006940	SOX5
chrX-106449000-106451999	5.14474	2.26762e-68	638	NM_173494	PIH1D3
chr17-41463200-41469199	5.13563	1.19562e-279	66	NR_027412	LINC00910
chr8-124427800-124428199	5.1319	8.58119e-21	-965	NM_018024	WDYHV1
chr2-25873600-25873999	5.1319	8.58119e-21	-709	NM_021907	DTNB
chr17-4541200-4548799	5.12715	1.52908e-90	-40	NM_001140	ALOX15
chr19-18495200-18497399	5.1241	3.63721e-30	-668	NM_004864	GDF15
chr10-89167200-89168199	5.1241	3.63721e-30	-243	NR_046091	LINC00864
chr16-90140600-90144799	5.11006	1.21551e-50	-362	NM_052996	PRDM7
chr1-1678800-1701599	5.10797	0	-119	NM_023018	NADK
chr9-130700400-130701999	5.1025	2.2717e-52	-437	NM_003863	DPM2
chr7-99194800-99196799	5.0773	4.44996e-37	-102	NM_001195541	GS1-259H13.2
chr3-84918600-84918799	5.0773	7.1286e-15	26	NR_033860	LINC00971
chr8-37822000-37826599	5.04631	2.15717e-71	-116	NM_000025	ADRB3
chr1-161282600-161283799	5.04454	3.74622e-31	-966	NM_003001	SDHC
chr16-66584400-66585199	5.02913	1.29256e-34	-485	NM_004614	TK2
chr16-30565200-30574999	5.02801	1.82754e-190	-458	NM_033410	ZNF764
chr12-122063000-122063999	5.01179	9.30038e-22	-955	NM_032790	ORAI1
chrX-130191400-130193199	5.01179	9.30038e-22	84	NM_144967	ARHGAP36
chr20-44033600-44034599	4.97692	7.30062e-59	-533	NM_018478	DBNDD2
chr5-14710400-14713999	4.97307	7.5053e-121	-603	NR_046285	LOC100130744
chr16-30393800-30396399	4.96265	4.35848e-39	-929	NM_052838	2016-09-01
chr10-13340200-13343599	4.96031	6.55379e-78	-154	NM_006214	PHYH
chr10-103112400-103113399	4.91352	5.20056e-21	-890	NM_003939	BTRC
chr15-43883000-43883599	4.91352	5.91687e-28	-849	NM_014659	PPIP5K1
chr12-2999000-2999399	4.91352	2.82414e-19	-833	NM_003324	TULP3
chr8-98880000-98880999	4.91352	9.55926e-23	-811	NM_002380	MATN2
chr17-40712800-40713799	4.91352	3.66735e-33	-792	NM_025233	COASY
chr7-99679800-99681799	4.91352	3.22294e-26	-629	NM_017715	ZNF3
chr15-41185600-41186399	4.91352	4.84924e-47	-628	NM_020857	VPS18
chr7-64125800-64125999	4.91352	4.36943e-14	-561	NM_016220	ZNF107
chr19-22192600-22195999	4.91352	2.62917e-45	-555	NM_007153	ZNF208
chr9-35562800-35565999	4.91352	8.94762e-49	-504	NM_001099951	FAM166B
chr11-65488600-65488999	4.91352	1.75554e-24	-391	NM_032193	RNASEH2C
chr13-52702400-52703999	4.91352	2.28205e-38	28	NM_199289	NEK5
chr10-112630000-112631199	4.91352	9.55926e-23	62	NR_026932	PDCD4-AS1
chr11-63257800-63259799	4.86885	3.99214e-41	-120	NM_054108	HRASLS5
chr8-67782800-67784399	4.85571	1.91981e-32	-137	NM_173518	MCMDC2
chr19-51487000-51488599	4.848	5.73723e-29	-480	NM_005046	KLK7
chr1-40032600-40035399	4.83163	9.445e-24	-818	NR_002983	SNORA55
chr7-74142200-74144199	4.83163	9.445e-24	56	NR_110044	LOC101926943
chr9-33077000-33078399	4.82806	3.74598e-42	-986	NM_018225	SMU1
chr20-3799600-3800799	4.82418	5.18732e-22	-971	NM_018347	AP5S1
chr10-126489000-126490199	4.80433	1.81409e-33	-754	NM_032182	FAM175B
chr6-90063000-90063399	4.80433	1.56848e-18	-581	NM_016021	UBE2J1
chr3-156542800-156544999	4.80433	1.81409e-33	-196	NM_001004316	LEKR1
chr9-35406000-35407599	4.7979	9.9324e-32	48	NR_003581	ATP8B5P
chr3-179279600-179280199	4.79068	8.62735e-17	-768	NM_004301	ACTL6A
chr7-117119000-117120399	4.79068	5.44519e-30	-317	NM_000492	CFTR
chr8-48919400-48920799	4.78249	2.98946e-28	-895	NM_003350	UBE2V2
chr17-80687200-80697799	4.77775	2.59424e-252	-952	NM_022158	FN3K
chr6-109787000-109789199	4.77313	1.64383e-26	-929	NM_022765	MICAL1
chr1-204484400-204485199	4.77313	5.64452e-38	-707	NM_002393	MDM4
chr2-162111400-162111599	4.77313	4.73928e-15	-346	NR_110593	LOC101929512
chr1-103573600-103574599	4.76611	3.0855e-36	-48	NM_001854	COL11A1
chr12-121476600-121478399	4.76233	9.05489e-25	-455	NM_003733	OASL
chr10-116580200-116581399	4.74973	4.99751e-23	-703	NM_020940	FAM160B1
chr14-67878400-67879799	4.74973	9.2533e-33	-272	NM_016445	PLEK2
chr11-62103600-62104799	4.7401	5.07788e-31	-574	NM_025080	ASRGL1
chr1-209999000-210003199	4.73713	1.98984e-66	-212	NM_014388	DIEXF
chr19-58949800-58954999	4.73484	1.02555e-56	-811	NM_003433	ZNF132
chr1-161227400-161229199	4.72454	2.91194e-45	-217	NM_001102566	PCP4L1
chr5-100239200-100240599	4.71698	1.53679e-27	-911	NM_005668	ST8SIA4
chr9-37750200-37755399	4.7112	9.25304e-58	-1000	NM_144964	TRMT10B
chr22-44258600-44259999	4.70294	8.47901e-26	-922	NM_014351	SULT4A1
chr19-7700200-7702999	4.69855	2.71998e-54	-387	NM_006949	STXBP2
chr14-55517200-55517799	4.69514	8.5195e-18	-862	NM_144578	MAPK1IP1L
chr15-43876000-43878799	4.69514	4.6666e-32	-310	NM_014659	PPIP5K1
chr12-6988800-6996399	4.68831	2.80295e-79	-545	NR_002803	RPL13P5
chr19-16294600-16295999	4.66784	7.72532e-35	-912	NM_014077	FAM32A
chr11-60680000-60680799	4.65146	7.79274e-27	-971	NM_024092	TMEM109
chr5-38290800-38291199	4.65146	7.79274e-27	88	NR_046219	EGFLAM-AS4
chr16-4523800-4525999	4.64894	7.00234e-44	-4	NM_020677	NMRAL1
chr10-77165400-77170599	4.64834	3.63459e-101	-915	NR_110304	LOC101929234
chrX-47865600-47867399	4.64551	1.27036e-37	-670	NM_001079900	SPACA5B
chr2-37422800-37423399	4.64551	1.44591e-20	-535	NR_037879	CEBPZOS
chr6-32137000-32140199	4.62822	3.45722e-51	-707	NR_106779	MIR6721
chr20-3140800-3141799	4.61871	8.0703e-19	-744	NM_014948	UBOX5
chr2-203737200-203737999	4.60642	7.05483e-28	-892	NM_138468	ICA1L
chr13-26041400-26043599	4.60319	2.0873e-32	-412	NM_016529	ATP8A2
chr17-60005600-60006599	4.60084	6.19759e-37	-723	NM_020748	INTS2
chr17-5018400-5020799	4.59652	1.65637e-50	-133	NM_004505	USP6
chr5-94981800-94982199	4.58595	4.5235e-17	-481	NM_173362	RFESD
chr19-16186400-16186999	4.58595	4.5235e-17	-435	NM_003290	TPM4
chr16-10477000-10482999	4.56775	2.93539e-84	88	NM_024997	ATF7IP2
chr19-5836000-5844999	4.55842	1.69526e-180	-758	NM_000150	FUT6
chr20-61639000-61642599	4.545	1.4863e-74	65	NR_033370	LOC63930
chrX-115593600-115594999	4.53555	1.19858e-22	-106	NM_001017978	CT83
chr17-43210400-43214799	4.52561	2.90444e-59	-414	NM_024722	ACBD4
chr2-3382400-3382999	4.5115	1.43303e-35	-746	NM_016030	TRAPPC12
chr19-47986200-47986999	4.5115	1.43303e-35	921	NM_007059	KPTN
chr2-232824800-232825999	4.50887	3.0708e-28	-893	NM_152383	DIS3L2
chr1-33366200-33369399	4.48358	1.69187e-26	-847	NM_033504	TMEM54
chr3-27411600-27412199	4.47676	2.34657e-16	-949	NM_152534	NEK10
chr6-19836400-19837399	4.47676	2.34657e-16	-701	NM_001546	ID4
chr12-110337200-110337799	4.47676	2.34657e-16	-579	NM_032300	TCHP
chr7-57471600-57473199	4.47299	5.09032e-45	-331	NR_036102	MIR3147
chr17-55979400-55982999	4.4713	4.27029e-32	-450	NM_001271875	CUEDC1
chr13-100151800-100153199	4.46683	3.73735e-19	-940	NR_110731	LINC01232
chr11-67211800-67226199	4.46428	7.3783e-203	-886	NM_145200	CABP4
chr19-52597600-52600599	4.45645	1.38947e-64	-82	NM_001136499	ZNF841
chr13-49000800-49002599	4.44556	3.69828e-33	-657	NM_005767	LPAR6
chr1-160287000-160287199	4.42217	1.33184e-14	45	NR_002190	SUMO1P3
chr4-6673800-6677199	4.41125	4.62831e-66	-321	NM_138699	LOC93622
chr9-135894400-135896199	4.40397	6.85445e-41	-517	NR_132981	SNORD141B
chr15-41835200-41838599	4.40251	4.32343e-38	-425	NM_015540	RPAP1
chr13-41496000-41496999	4.4008	2.73263e-35	-590	NR_003365	SUGT1P3
chr12-58241200-58241799	4.3775	1.8454e-18	-753	NM_005730	CTDSP2
chrX-151920600-151923199	4.35197	2.6671e-41	508	NM_005361	MAGEA2
chr19-10120400-10123599	4.34458	5.11863e-29	-853	NM_015719	COL5A3
chr7-158381200-158383599	4.33671	3.55174e-65	-921	NR_132379	LINC01022
chr4-186732400-186735999	4.3239	1.90858e-43	-790	NM_003603	SORBS2
chr2-6071800-6073199	4.3239	1.03815e-16	-319	NR_026832	LINC01105
chrX-101999800-102001799	4.3239	2.1131e-23	-107	NM_030639	BHLHB9
chr7-111203000-111203799	4.30878	1.36899e-20	-827	NM_032549	IMMP2L
chr2-219723000-219724199	4.30356	1.01688e-41	-946	NM_006522	WNT6
chr3-16577000-16577399	4.29933	6.7749e-14	-625	NR_103843	LINC00690
chr19-49113000-49120599	4.29607	5.85864e-152	-106	NM_017708	FAM83E
chr4-69216200-69217399	4.28816	8.93184e-18	-976	NM_133370	YTHDC1
chr11-65598400-65602999	4.28816	4.35233e-61	-710	NM_152760	SNX32
chr3-73045000-73045599	4.28178	1.16359e-21	-819	NM_174907	PPP4R2
chr19-18381200-18389599	4.26219	1.28362e-114	-81	NM_025249	KIAA1683
chr11-18656600-18657399	4.25838	2.8789e-38	-980	NM_194285	SPTY2D1
chr19-14630000-14630599	4.25838	9.82911e-23	-929	NM_006145	DNAJB1
chr22-51067200-51067599	4.25838	7.60237e-19	-799	NM_000487	ARSA
chr1-16538800-16539399	4.25838	5.87615e-15	4	NM_153213	ARHGEF19
chr1-53391800-53392799	4.23791	8.26266e-24	-601	NM_002979	SCP2
chr19-50265200-50268799	4.23318	3.91901e-53	-485	NM_021733	TSKS
chr16-75300200-75301599	4.2299	1.16704e-32	-193	NM_014567	BCAR1
chr19-19281400-19281799	4.22562	5.01619e-16	-502	NM_001145785	MEF2B
chr11-18431400-18434799	4.21984	1.85235e-46	-753	NM_002301	LDHC
chr12-49049200-49052599	4.21984	6.91908e-25	-335	NR_002950	SNORA2A
chrX-44202000-44203999	4.21984	6.91908e-25	-77	NM_025184	EFHC2
chr3-9810600-9812599	4.21744	9.73834e-34	68	NM_003656	CAMK1
chr1-28654000-28655199	4.21159	7.47356e-30	-913	NM_017638	MED18
chr1-202896800-202899199	4.21159	5.06145e-74	-228	NM_021633	KLHL12
chr3-185656200-185657399	4.20379	1.28465e-48	-876	NM_004593	TRA2B
chr19-50833400-50841799	4.20295	5.2966e-85	-828	NM_004977	KCNC3
chr12-110434600-110435399	4.19882	4.23584e-17	-806	NM_014776	GIT2
chr4-71705800-71706999	4.19882	6.22456e-31	-773	NM_002092	GRSF1
chr5-134180400-134180799	4.19287	4.50338e-22	-770	NM_152409	C5orf24
chr19-48827800-48828999	4.18717	5.17576e-32	-229	NM_001425	EMP3
chr14-73925800-73926399	4.17649	3.54965e-18	-814	NM_003744	NUMB
chr9-134377200-134377999	4.17649	3.54965e-18	-689	NM_007171	POMT1
chr2-74668000-74671199	4.17649	1.16021e-82	-540	NM_033046	RTKN
chr17-42100400-42101399	4.17649	3.54965e-18	-381	NM_032376	TMEM101
chr16-70613400-70613999	4.17649	3.54965e-18	-98	NM_152456	IL34
chr1-44480800-44485799	4.16985	4.61753e-49	-288	NM_006934	SLC6A9
chr12-123594400-123597399	4.16479	3.31543e-29	-864	NM_020845	PITPNM2
chr13-111266200-111267799	4.15759	2.95826e-19	-807	NM_018210	CARKD
chr4-187643000-187648799	4.14329	1.98271e-48	-913	NM_005245	FAT1
chr16-30543600-30549999	4.13869	1.50974e-66	-509	NM_023931	ZNF747
chr19-10933400-10943999	4.13726	9.83748e-148	-949	NR_106851	MIR6793
chr11-64064400-64070199	4.12065	3.07578e-109	-563	NM_001039496	TEX40
chr17-16395800-16396399	4.10949	1.96746e-16	-595	NM_207387	LRRC75A
chr21-35831200-35833799	4.09928	5.27917e-45	-264	NM_000219	KCNE1
chr2-219923600-219924799	4.0946	1.62587e-17	-728	NR_036081	MIR3131
chr7-55323600-55324399	4.0946	1.62587e-17	-672	NR_110426	ELDR
chr22-43253400-43254199	4.0946	8.12929e-32	-392	NM_014570	ARFGAP3
chr4-89617800-89620599	4.08931	4.86601e-40	-177	NM_153757	NAP1L5
chr19-11303200-11307599	4.08436	6.44647e-79	-134	NM_015493	KANK2
chr12-70171800-70173399	4.08436	4.00596e-41	-132	NM_022456	RAB3IP
chr19-23184800-23188599	4.082	2.43443e-49	-690	NM_001267716	ZNF728
chr19-41881200-41883799	4.082	2.43443e-49	62	NM_001042595	TMEM91
chr17-40273600-40275999	4.07412	1.01605e-59	44	NM_033194	HSPB9
chr7-50132400-50133199	4.0712	1.10029e-19	60	NM_007009	ZPBP
chr5-179441800-179443799	4.06482	5.17846e-29	-403	NR_029885	MIR340
chr9-132814600-132815399	4.05899	4.24799e-30	-985	NM_020960	GPR107
chr3-43664200-43664599	4.05365	1.61175e-12	-840	NM_018075	ANO10
chr6-30668600-30671199	4.0361	1.57329e-35	-944	NR_133647	MDC1-AS1
chr2-87087000-87089999	4.03318	1.75573e-58	-448	NR_037931	ANAPC1P1
chr6-4835000-4836599	4.02015	2.21246e-28	-532	NM_004824	CDYL
chr2-28218400-28219199	4.02015	8.94644e-16	-434	NR_036230	MIR4263
chr4-48986600-48990199	4.01049	2.62851e-45	135	NM_025087	CWH43
chr17-7832200-7834799	4.00943	1.20822e-31	-747	NM_004732	KCNAB3
chr6-18386200-18387599	4.00641	5.95257e-18	-681	NM_182757	RNF144B
chrX-134935600-134937999	4.00361	8.07518e-34	-65	NM_001017436	CT45A4
chr2-178976000-178976399	4.00101	4.84783e-19	-951	NM_152945	RBM45
chr21-37914400-37917199	4.00101	6.60281e-35	-683	NM_012130	CLDN14
chr19-11080000-11108999	3.99989	0	-328	NM_003072	SMARCA4
chr5-141301800-141303199	3.99633	3.94622e-20	-885	NM_014773	KIAA0141
chr6-58288000-58288799	3.99223	3.21157e-21	-676	NR_125727	LINC00680
chr1-202310400-202311999	3.98862	2.61354e-22	-106	NM_014176	UBE2T
chr16-3286000-3286399	3.97761	1.14782e-26	-743	NM_003454	ZNF200
chr3-49136600-49138999	3.97176	6.20844e-30	-453	NR_106950	MIR6890
chr12-104607400-104610399	3.95601	2.98107e-46	-657	NM_003330	TXNRD1
chr13-103424200-103429199	3.94186	1.53053e-100	-529	NM_138779	TEX30
chr22-42978600-42978999	3.93081	6.09572e-13	-783	NR_002184	RRP7BP
chr22-42085200-42085999	3.93081	9.23168e-35	-687	NM_005008	SNU13
chr4-170897600-170897799	3.93081	7.52569e-12	-647	NR_037878	LOC100506085
chr19-37179400-37179999	3.93081	5.92737e-25	-602	NM_152603	ZNF567
chr8-101348000-101348799	3.93081	1.37387e-20	46	NM_015435	RNF19A
chr2-24397400-24398599	3.93081	2.22281e-42	88	NM_001040710	FAM228A
chr21-9967800-9970199	3.91227	2.9538e-60	-406	NM_174948	TEKT4P2
chr9-140137400-140147999	3.90425	5.18085e-122	-456	NM_001001710	FAM166A
chr1-62784000-62786199	3.90274	1.10385e-40	-17	NM_181712	KANK4
chr2-70352600-70354199	3.88402	1.99311e-25	-952	NR_024444	LOC100133985
chr7-2853200-2857199	3.87214	1.14592e-73	-307	NM_007353	GNA12
chr4-2364400-2369799	3.86939	1.27669e-53	-496	NM_020972	ZFYVE28
chr8-42247400-42249199	3.8653	1.24056e-34	-979	NM_005662	VDAC3
chr1-20208000-20208399	3.86062	8.93497e-18	-688	NM_015207	OTUD3
chr5-134870400-134873399	3.85802	2.31011e-31	-261	NM_006161	NEUROG1
chr1-41248800-41249199	3.85522	1.11245e-16	-684	NM_004700	KCNQ4
chr18-14745600-14749599	3.8394	1.38475e-47	-639	NM_001029862	ANKRD30B
chr12-121876000-121888799	3.82763	7.19411e-208	-245	NR_106957	MIR7107
chr7-140102600-140104599	3.82552	7.5356e-32	-243	NM_001008749	RAB19
chr19-17957000-17961999	3.82162	5.74808e-40	-659	NM_000215	JAK3
chr2-161264600-161265399	3.82162	1.55295e-21	-607	NR_039946	MIR4785
chr21-15095400-15096799	3.8152	1.92935e-20	-410	NR_107036	MIR8069-1
chr6-159589000-159590199	3.80798	2.40053e-19	-829	NM_032532	FNDC1
chr2-32489000-32490999	3.80798	2.40053e-19	-51	NM_021209	NLRC4
chr4-42154800-42156199	3.79979	2.99172e-18	-605	NM_207406	BEND4
chr9-114937800-114938999	3.79043	2.99859e-31	-823	NM_022486	SUSD1
chr13-19917600-19919399	3.79043	3.7354e-17	613	NR_027248	ANKRD26P3
chr5-175487800-175490599	3.77856	7.04663e-74	-142	NR_103794	LOC100996385
chr11-189200-195399	3.77514	1.67398e-103	-780	NM_001097610	SCGB1C2
chr1-243264000-243267399	3.76304	1.24543e-43	-654	NR_029401	LINC01347
chr10-100206000-100207599	3.75991	8.59737e-26	-80	NM_000195	HPS1
chr20-30540400-30541199	3.75214	7.37142e-14	-917	NM_030815	PDRG1
chr22-35652400-35652799	3.75214	7.37142e-14	-845	NM_005487	HMGXB4
chr1-113004600-113004999	3.75214	7.37142e-14	-345	NR_036210	MIR4256
chr17-74092000-74097999	3.74883	2.13279e-82	-843	NR_106928	MIR6868
chr17-73583000-73584199	3.74883	1.45746e-29	-539	NM_001080847	MYO15B
chr18-5540600-5541199	3.74656	9.80024e-19	-345	NM_012307	EPB41L3
chr4-39480800-39482399	3.74183	1.79793e-28	-275	NR_026854	LOC401127
chr17-42144400-42147399	3.73427	5.89328e-42	-913	NM_152344	LSM12
chr6-43398200-43400799	3.73427	2.21969e-27	11	NM_033450	ABCC10
chr5-10502200-10504399	3.72608	2.74275e-26	-460	NR_104606	LOC101929412
chr21-46101000-46102999	3.71718	3.39225e-25	78	NM_181686	KRTAP12-1
chr5-37378200-37379199	3.69959	3.1529e-19	-712	NM_018034	WDR70
chr22-42346800-42348599	3.69959	3.1529e-19	-491	NR_024355	LINC00634
chrX-154688600-154692599	3.69496	1.69241e-50	-931	NM_001017991	H2AFB2
chr13-53025400-53025999	3.68514	2.42492e-14	-887	NM_016075	VPS36
chrX-20133400-20136999	3.67604	2.20198e-28	-86	NM_152780	MAP7D2
chrX-154607400-154611599	3.6738	6.80477e-64	-855	NM_001017991	H2AFB2
chr10-124738600-124739599	3.67069	7.62827e-35	-456	NM_153336	PSTK
chr7-107300200-107301799	3.67069	7.62827e-35	-80	NM_000441	SLC26A4
chr16-55688400-55691199	3.66624	2.71391e-27	258	NM_001043	SLC6A2
chr19-7048800-7049199	3.6628	3.06451e-13	-351	NM_144614	MBD3L2
chr2-2334600-2335799	3.65004	6.1813e-16	-115	NM_015025	MYT1L
chr2-73053600-73054599	3.63964	8.43479e-28	-923	NM_015189	EXOC6B
chr1-21978600-21979799	3.63964	8.43479e-28	-852	NM_002885	RAP1GAP
chr2-27235400-27238199	3.62372	1.55612e-17	-822	NM_012326	MAPRE3
chrX-100545000-100549199	3.62372	1.39604e-75	-775	NM_024885	TAF7L
chr20-47805400-47806399	3.61814	6.31115e-23	-996	NM_004602	STAU1
chr11-125364400-125367999	3.61814	7.7929e-43	6	NM_005103	FEZ1
chr10-14996800-14997399	3.60325	1.94813e-16	-669	NM_022487	DCLRE1C
chr8-90768400-90769799	3.60325	3.88932e-19	839	NR_125822	LOC101929709
chr16-68769600-68773199	3.60325	5.60315e-38	205	NM_004360	CDH1
chr17-72731000-72732999	3.59463	6.82722e-37	-959	NM_175738	RAB37
chr21-45763200-45782999	3.59412	0	-384	NM_003307	TRPM2
chr16-24682200-24683999	3.58687	9.67903e-21	-717	NR_122072	LINC01567
chr1-174842200-174843999	3.58687	9.67903e-21	-424	NM_014857	RABGAP1L
chr2-74880200-74880599	3.57985	9.79382e-28	-955	NM_004263	SEMA4F
chr17-47755600-47756799	3.57985	9.79382e-28	-675	NM_003563	SPOP
chr8-104382000-104384799	3.57985	4.26826e-40	-343	NM_138455	CTHRC1
chr15-29034400-29035199	3.57704	4.83798e-25	-180	NR_037599	PDCD6IPP2
chr8-90913000-90913599	3.5623	6.04917e-17	-796	NM_004337	OSGIN2
chr16-68057800-68058999	3.55285	3.07771e-14	-630	NM_018380	DDX28
chr1-201084200-201085199	3.55285	1.47428e-25	-200	NM_001270601	ASCL5
chr19-35323400-35324599	3.55041	7.3945e-30	-227	NR_033982	LOC400685
chr9-123964800-123965399	3.54865	1.49157e-18	-735	NM_016322	RAB14
chr15-100346000-100348599	3.54865	1.49157e-18	-168	NM_194295	DNM1P46
chr1-231006000-231006399	3.53773	1.58438e-11	-865	NM_032800	C1orf198
chr5-68926800-68931999	3.53269	1.73063e-169	-372	NR_027439	LOC100272216
chr11-124542000-124545799	3.52418	1.10244e-27	-123	NM_018978	SIAE
chr1-228742200-228782599	3.52343	0	-665	NR_106988	MIR7641-2
chr15-72101600-72102199	3.52135	3.88739e-13	-988	NM_014249	NR2E3
chr1-32705600-32710999	3.51832	1.25998e-71	-989	NR_026850	MTMR9LP
chr11-65645200-65648199	3.50966	1.66075e-32	-584	NM_001335	CTSW
chr8-79427800-79428199	3.50966	9.48823e-15	-336	NM_006823	PKIA
chr15-72487200-72492999	3.50646	5.15245e-40	36	NM_001012642	GRAMD2
chr15-22543800-22547799	3.50129	2.46903e-129	-765	NR_033735	REREP3
chr14-97262400-97263199	3.50088	8.17069e-30	-884	NM_003384	VRK1
chr3-121740800-121741799	3.49842	6.6961e-24	-173	NM_175924	ILDR1
chr1-178006200-178008199	3.4966	6.21515e-39	-58	NR_037167	LOC730102
chr18-74845200-74845999	3.49406	5.63464e-18	-826	NM_002385	MBP
chr6-111278800-111279399	3.49406	5.63464e-18	-663	NM_138408	GTF3C6
chr5-79330200-79331999	3.49406	5.63464e-18	-22	NM_003248	THBS4
chr19-7739800-7742999	3.48626	7.49367e-38	-543	NM_174918	MCEMP1
chr17-10598600-10599799	3.48413	4.93015e-12	-254	NM_001004313	TMEM220
chr1-24116400-24116999	3.47726	1.19303e-13	-946	NM_007260	LYPLA2
chr2-101617000-101618599	3.47726	1.19303e-13	-891	NM_000993	RPL31
chr8-144729400-144734399	3.47456	4.28185e-49	-54	NM_014789	ZNF623
chr16-67233600-67239799	3.47322	1.3809e-110	-402	NR_029887	MIR328
chr7-73496800-73497799	3.46836	6.99198e-17	-807	NM_002314	LIMK1
chr19-2861800-2872399	3.44885	8.78221e-130	-233	NM_024967	ZNF556
chr1-173830400-173832399	3.43946	8.68756e-16	-986	NR_037605	GAS5-AS1
chr16-15150600-15151199	3.43946	1.50495e-12	-964	NM_173474	NTAN1
chr12-108907800-108908399	3.43946	5.07196e-19	-951	NM_007076	FICD
chr9-131579400-131580399	3.43946	8.68756e-16	-879	NM_004435	ENDOG
chr20-35916800-35917599	3.43946	1.50495e-12	-851	NM_022077	MANBAL
chr19-54327200-54329799	3.43946	5.07196e-19	-843	NM_033297	NLRP12
chr2-106015800-106016999	3.43946	2.99116e-22	-719	NM_001450	FHL2
chr2-119916600-119917399	3.43946	8.68756e-16	-529	NM_182528	C1QL2
chr16-3253400-3254599	3.43946	2.09623e-17	-247	NM_012360	OR1F1
chr14-80677600-80678599	3.43946	6.28356e-11	-130	NM_000793	DIO2
chr14-24779800-24780999	3.43946	3.61088e-14	176	NM_014430	CIDEB
chrX-108297200-108297999	3.42457	4.94497e-134	-172	NR_106735	MIR6087
chr13-95249000-95249799	3.41606	1.50704e-19	-871	NM_014305	TGDS
chr12-57146400-57147399	3.41056	2.59204e-16	-754	NM_000946	PRIM1
chr11-118957200-118959199	3.40671	1.08097e-14	-497	NM_000190	HMBS
chr13-29069600-29070799	3.40437	6.36876e-25	-935	NM_002019	FLT1
chr17-41363400-41364399	3.40351	4.03067e-35	54	NM_145041	TMEM106A
chr11-118436000-118438399	3.40167	2.6175e-23	-409	NM_020153	IFT46
chrX-152707400-152716999	3.3982	3.48402e-105	-255	NM_080699	TREX2
chr13-93005200-93005599	3.39479	1.90569e-11	-940	NR_120382	GPC5-AS2
chr12-95010000-95010599	3.39479	1.90569e-11	-373	NM_020698	TMCC3
chr2-86851600-86852399	3.37804	3.20773e-15	-1000	NM_005667	RNF103
chrX-153483600-153486599	3.37804	2.94885e-52	-103	NM_001048181	OPN1MW2
chr16-84852200-84853199	3.36927	2.2574e-24	-887	NM_031476	CRISPLD2
chr1-23495400-23496999	3.36927	5.43328e-19	-849	NM_033631	LUZP1
chr19-35605800-35607799	3.36927	5.43328e-19	68	NM_005971	FXYD3
chr17-4688200-4692799	3.36667	3.18649e-44	-771	NM_182566	VMO1
chr1-116961600-116962799	3.36387	9.29948e-23	-956	NM_032766	ATP1A1-AS1
chr20-18121200-18123599	3.36188	2.26088e-17	-468	NM_020536	CSRP2BP
chr1-46087400-46092799	3.35847	4.71801e-72	-369	NM_152500	CCDC17
chrX-101694400-101695799	3.35757	3.84163e-21	-171	NM_001099686	NXF2B
chr20-47834800-47835599	3.35275	9.45116e-16	-632	NM_017895	DDX27
chr19-59047600-59054799	3.34805	8.90595e-68	-922	NM_032792	ZBTB45
chr11-47277600-47279999	3.34119	1.92448e-25	-668	NM_005693	NR1H3
chr6-32120400-32120999	3.34119	3.97298e-14	-529	NM_005155	PPT2
chr15-26873800-26875399	3.32607	3.26759e-22	-275	NM_000814	GABRB3
chrX-134953000-134955399	3.31128	1.01253e-36	-299	NM_001291527	CT45A10
chr9-35080800-35081199	3.30546	7.18098e-11	-987	NM_004629	FANCG
chr19-462800-488599	3.29998	0	-717	NM_182577	ODF3L2
chr16-28734400-28734999	3.29908	4.92491e-13	-873	NR_106922	MIR6862-1
chr17-37616600-37617399	3.29908	2.74975e-23	-764	NM_015083	CDK12
chr16-30383000-30388999	3.29495	6.03672e-40	-123	NM_013292	MYLPF
chr17-6920200-6930999	3.28787	1.94844e-138	-769	NM_181844	BCL6B
chr6-26181400-26184999	3.27993	3.46986e-58	-824	NM_003523	HIST1H2BE
chr17-40022200-40022799	3.27568	1.43259e-13	-816	NM_018143	KLHL11
chr3-58290600-58291799	3.27568	1.43259e-13	-772	NM_007042	RPP14
chr9-99802200-99802799	3.27568	4.70285e-20	-575	NM_001333	CTSV
chr10-99472600-99473199	3.27568	1.43259e-13	-565	NM_031484	MARVELD1
chr13-77461200-77461799	3.26258	1.35581e-20	-960	NM_138444	KCTD12
chr19-44080200-44088199	3.26174	1.83679e-69	-496	NM_001193621	PINLYP
chr19-49218000-49223599	3.26026	4.93321e-63	-522	NM_182574	MAMSTR
chr15-22082400-22083799	3.25521	1.90188e-25	41	NM_207355	POTEB3
chr7-56550000-56552399	3.25309	9.93036e-44	-188	NR_108095	LOC100240728
chr4-50000-56399	3.25279	1.0513e-163	7	NM_001039127	ZNF718
chr5-178054400-178055199	3.25048	6.10982e-12	-746	NM_020666	CLK4
chr3-195270400-195271399	3.24292	8.16578e-17	-676	NM_006241	PPP1R2
chr15-78831200-78832399	3.23714	1.19427e-14	-947	NM_002789	PSMA4
chr20-30071800-30074799	3.22888	4.49376e-27	-281	NR_024358	LINC00028
chr22-42676200-42684599	3.2274	1.87651e-68	-467	NM_005650	TCF20
chr2-232220400-232232799	3.22528	2.80033e-110	-819	NR_039937	MIR4777
chr5-21458600-21459399	3.22327	4.63018e-20	-589	NM_207331	GUSBP1
chrX-134882200-134884399	3.22235	1.82723e-32	-188	NM_001017438	CT45A6
chr1-151738200-151739399	3.22108	1.28671e-27	-331	NM_016178	OAZ3
chr17-16341200-16341599	3.21612	2.6362e-10	-901	NM_152350	LRRC75A-AS1
chr16-18573800-18574599	3.21612	6.71593e-18	-766	NM_173614	NOMO2
chrX-151937400-151938999	3.21612	1.83595e-25	40	NM_005362	MAGEA3
chr16-67359000-67363799	3.21612	4.13665e-63	653	NM_018296	LRRC36
chr16-21170200-21171199	3.21268	1.32488e-20	62	NM_017539	DNAH3
chr8-43146000-43148199	3.20824	5.24864e-26	-485	NM_001002920	POTEA
chr1-154524200-154525999	3.20672	9.81756e-16	-985	NR_046668	UBE2Q1-AS1
chr3-178790000-178790799	3.20672	9.81756e-16	-744	NM_022470	ZMAT3
chr3-169483400-169483999	3.19379	2.80433e-16	-852	NR_001566	TERC
chr19-46234600-46237199	3.19379	1.72589e-32	-609	NM_001310124	BHMG1
chr1-202788400-202789199	3.19379	2.14398e-24	-585	NR_038135	MGAT4EP
chr7-56515200-56516799	3.18209	6.97325e-31	68	NR_029420	LOC650226
chr9-135852400-135855399	3.17933	1.74154e-25	-198	NM_004188	GFI1B
chr10-93682600-93682999	3.17489	2.17028e-11	-936	NM_003972	BTAF1
chr7-56174800-56175399	3.17489	2.17028e-11	-913	NM_016139	CHCHD2
chr19-55591000-55591399	3.17145	2.27559e-17	-560	NM_017729	EPS8L1
chr1-92352200-92352999	3.16649	1.17736e-14	-764	NM_003243	TGFBR3
chr1-186369000-186369599	3.16649	1.26512e-20	-404	NM_022375	OCLM
chr19-12170800-12179399	3.15869	3.56049e-76	-446	NM_001136501	ZNF844
chr19-53761000-53761999	3.15869	6.18368e-12	-45	NM_173856	VN1R2
chr11-85563400-85566999	3.15754	8.73628e-43	-944	NM_173556	CCDC83
chr1-201950400-201951599	3.155	3.34471e-15	-766	NM_020216	RNPEP
chr2-198649200-198652999	3.15143	1.22399e-40	-64	NM_033030	BOLL
chr12-54757000-54761399	3.1408	8.49412e-36	-930	NM_020370	GPR84
chr7-151652000-151653199	3.13403	1.30764e-26	-864	NM_145292	GALNTL5
chr10-105725800-105726199	3.13237	4.97662e-13	-943	NM_014720	SLK
chr7-129691600-129692399	3.13237	2.32699e-23	-709	NM_016478	ZC3HC1
chr8-82191600-82193599	3.13237	1.1961e-33	-118	NM_001444	FABP5
chrX-151080200-151089599	3.12893	9.09502e-83	191	NM_002362	MAGEA4
chr22-17953600-17957799	3.12678	6.59147e-24	-928	NM_031413	CECR2
chr19-52784400-52784799	3.12678	9.42192e-10	-450	NR_030373	MIR643
chr3-138736800-138742799	3.11845	1.95151e-50	-32	NM_001013650	PRR23B
chr3-85553000-85554399	3.11754	3.34675e-21	-509	NM_153184	CADM2
chr6-35771600-35773799	3.11538	1.35477e-32	-371	NM_182548	LHFPL5
chr21-45998400-46002799	3.11441	5.82684e-44	-119	NM_198694	KRTAP10-5
chr19-8579200-8580799	3.11189	1.49462e-25	-952	NM_032370	ZNF414
chr9-86237000-86237599	3.11189	3.97512e-14	-664	NM_001001551	IDNK
chr1-153954400-153962799	3.11102	1.27756e-120	253	NM_002870	RAB13
chr4-25656600-25658399	3.10327	1.1214e-14	65	NM_006424	SLC34A2
chr10-126149600-126150199	3.0993	7.53342e-11	-441	NM_022126	LHPP
chr15-34632400-34637799	3.09447	4.32539e-32	262	NM_018648	NOP10
chr19-12814800-12819999	3.09263	4.19709e-45	-68	NR_002751	SNORD41
chr10-74450800-74451399	3.0885	2.12192e-11	-789	NM_138357	MCU
chr18-8608000-8610599	3.0885	8.90258e-16	-143	NM_001025300	RAB12
chr19-54039800-54042399	3.08569	9.77906e-34	-233	NM_018555	ZNF331
chr15-27111200-27111999	3.08366	1.08575e-20	-266	NM_000810	GABRA5
chrX-129138400-129139399	3.08212	2.50617e-16	-264	NM_021946	BCORL1
chr1-145095600-145095799	3.07914	5.96706e-12	-707	NM_004892	SEC22B
chr7-132719400-132720799	3.07491	8.62402e-22	-425	NR_037427	MIR3654
chr7-139109400-139115199	3.06723	6.84557e-23	-28	NR_033999	LOC100129148
chr6-43966000-43968999	3.06603	1.91349e-48	-837	NM_153246	C6orf223
chr13-32888600-32889199	3.06372	4.70383e-13	-717	NM_000059	BRCA2
chr8-101156600-101159399	3.0573	1.5298e-24	99	NM_001029860	FBXO43
chr12-109230600-109232399	3.05155	3.69912e-14	-718	NR_030350	MIR619
chr1-26734400-26738799	3.0482	1.58978e-67	-659	NM_024674	LIN28A
chr8-120219200-120222199	3.0417	2.90579e-15	90	NM_052886	MAL2
chr21-46009600-46016199	3.04136	2.11583e-84	-514	NM_198688	KRTAP10-6
chr7-76606400-76612599	3.03836	4.61475e-61	-639	NR_023383	DTX2P1-UPK3BP1-PMS2P11
chr13-96706200-96707199	3.03745	8.14277e-16	-964	NM_020121	UGGT2
chr3-126374200-126375599	3.03745	8.14277e-16	-933	NM_052883	TXNRD3
chrX-48539800-48542799	3.03745	8.14277e-16	-886	NM_000377	WAS
chr11-89609600-89609799	3.03745	3.27611e-09	-515	NM_001164397	TRIM64B
chr3-67705200-67706599	3.03482	6.1129e-23	779	NR_109992	SUCLG2-AS1
chr7-42745800-42746599	3.02673	1.79183e-17	-154	NR_110833	LINC01448
chr7-23220600-23220999	3.0237	2.55405e-10	-646	NM_007342	NUPL2
chr13-33858600-33861999	3.0237	5.02176e-18	-399	NM_052851	STARD13
chr4-139008800-139009999	3.0183	7.12285e-11	-768	NR_038380	SLC7A11-AS1
chr14-54418400-54425999	3.01707	2.34775e-69	-930	NM_001202	BMP4
chr19-54264400-54264999	3.01362	1.98585e-11	313	NR_030221	MIR516A2
chr11-89983200-89983799	3.00953	5.53606e-12	-900	NR_104190	DISC1FP1
chr2-27191800-27192999	3.00953	5.53606e-12	-839	NM_012326	MAPRE3
chr21-36040600-36041599	3.00592	1.5434e-12	-362	NM_053277	CLIC6
chr9-139292800-139293599	3.0027	4.3035e-13	-311	NM_003086	SNAPC4
chr12-122878600-122880599	2.99983	1.20022e-13	-489	NR_045382	CLIP1-AS1
chr1-144614200-144615199	2.99983	1.20022e-13	-259	NM_001037501	NBPF8
chr19-36000200-36002799	2.99491	7.40548e-27	-88	NM_033317	DMKN
chr12-72147200-72148399	2.99278	2.6079e-15	-858	NM_014999	RAB21
chr16-18581400-18582399	2.99278	2.6079e-15	-670	NR_003569	ABCC6P1
chr12-130821400-130821999	2.98742	5.68226e-17	-733	NM_004764	PIWIL1
chr1-247681000-247682599	2.98321	1.24152e-18	46	NM_145278	GCSAML
chr17-4922200-4924399	2.982	3.47287e-19	88	NR_120665	LOC102724009
chr2-111002000-111003999	2.97467	1.31413e-23	-215	NR_037626	LOC100507334
chr12-51590400-51593599	2.96947	1.41556e-28	-50	NM_002702	POU6F1
chr2-64433200-64433999	2.94811	8.41587e-20	-981	NR_033837	LINC00309
chr5-133968800-133969799	2.94811	6.47124e-11	-767	NM_016103	SAR1B
chr12-112847600-112848799	2.94811	6.47124e-11	-757	NM_000970	RPL6
chr21-26933800-26934199	2.94811	3.05847e-09	-457	NR_001458	MIR155HG
chr19-55667400-55671599	2.94811	7.10211e-53	-400	NM_000363	TNNI3
chr9-88874600-88874999	2.94811	8.4526e-10	-228	NM_001010907	C9orf153
chr12-107078400-107078999	2.94811	6.47124e-11	-222	NR_038912	LOC100505978
chr1-147245200-147245999	2.94811	6.47124e-11	-134	NM_005266	GJA5
chr12-7280600-7282399	2.94811	2.29153e-15	-34	NM_031491	RBP5
chr21-14409200-14411799	2.94811	1.95361e-26	13	NM_153773	ANKRD30BP2
chrX-134975400-134976599	2.94811	1.84008e-21	215	NM_018666	SAGE1
chr9-140118800-140130599	2.94197	2.60591e-90	-509	NM_080877	SLC34A3
chr1-149273600-149300199	2.93575	0	-230	NM_001013644	LOC388692
chrX-151865200-151867999	2.92675	1.30398e-27	-645	NM_005363	MAGEA6
chr15-69220400-69224999	2.92385	2.00467e-46	-139	NM_145658	SPESP1
chr11-15093000-15096199	2.92003	2.28057e-40	-546	NM_000728	CALCB
chr17-33415400-33419199	2.91171	1.50262e-31	-952	NM_057178	RFFL
chr3-32734400-32738599	2.91171	4.26072e-17	-533	NM_015442	CNOT10
chr1-239791000-239792999	2.91031	1.5299e-16	-373	NM_000740	CHRM3
chr6-30129600-30132399	2.90599	6.77217e-40	17	NM_033229	TRIM15
chr9-21559000-21560999	2.90538	7.11001e-15	-303	NR_027054	MIR31HG
chr7-148891400-148891999	2.90344	2.55996e-14	-854	NM_003575	ZNF282
chr17-7239000-7240799	2.90344	2.55996e-14	52	NM_014716	ACAP1
chr19-10888800-10891399	2.90131	9.22471e-14	-830	NR_039903	MIR4748
chr19-7727400-7738799	2.89669	3.78316e-93	-872	NM_020415	RETN
chr7-63892800-63894399	2.89352	4.34069e-12	-471	NR_029404	YWHAEP1
chr19-11705400-11711199	2.89196	2.00139e-39	65	NM_145295	ZNF627
chr4-190859600-190862599	2.88067	1.24474e-55	-874	NM_004477	FRG1
chr7-100948400-100953199	2.87719	6.98514e-53	-821	NR_110115	LOC101927746
chr17-62773800-62779599	2.87457	1.69675e-78	-177	NR_106728	MIR6080
chr8-101716000-101716399	2.86622	9.95137e-09	-948	NR_106992	MIR7705
chr12-117743000-117744199	2.86622	6.03491e-15	-743	NM_000620	NOS1
chr5-166711800-166711999	2.86622	9.95137e-09	57	NM_001080428	TENM2
chr9-127537200-127541199	2.85388	1.11862e-39	-237	NM_182487	OLFML2A
chr22-45703800-45705399	2.85301	2.33947e-18	-481	NM_017911	FAM118A
chr8-22959200-22960999	2.85301	2.33947e-18	-227	NM_003841	TNFRSF10C
chr9-21031600-21033399	2.84732	2.56192e-22	-865	NM_001010915	HACD4
chr3-52322400-52325199	2.84282	1.08299e-16	-51	NR_046719	GLYCTK-AS1
chr16-30905800-30909599	2.83892	1.13513e-29	-228	NM_001330	CTF1
chr5-156276800-156277999	2.83892	1.34141e-11	-149	NM_206858	PPP1R2P3
chr17-26691400-26693199	2.83892	1.34141e-11	-127	NM_001080837	SEBOX
chr12-54694600-54695199	2.83892	1.34141e-11	-79	NM_006163	NFE2
chr19-3151400-3160599	2.83417	1.9073e-105	-827	NR_110670	LOC100996351
chr17-40717400-40718799	2.81993	6.55478e-14	-978	NM_170607	MLX
chrX-134970000-134972399	2.81708	1.05519e-24	-157	NM_001291543	CT45A7
chr21-10989800-10993399	2.81486	1.66598e-31	-657	NM_199259	TPTE
chr18-578600-581799	2.81162	9.55483e-38	-143	NM_004066	CETN1
chr2-37375400-37376399	2.80772	8.55284e-13	-935	NM_002759	EIF2AK2
chr9-124856200-124856999	2.80772	8.55284e-13	-715	NM_194252	TTLL11
chr11-62324000-62332599	2.80772	1.96772e-43	-522	NR_037427	MIR3654
chr16-83541200-83541799	2.80772	2.3494e-09	-451	NR_036147	MIR3182
chr17-72580800-72581199	2.80772	2.3494e-09	-57	NM_152460	C17orf77
chr3-160821600-160823599	2.80772	8.55284e-13	83	NM_003781	B3GALNT1
chr9-33747800-33752799	2.80144	5.39073e-35	-164	NM_002771	PRSS3
chr12-108298000-108298399	2.79693	8.59154e-09	-652	NR_037629	LOC728739
chr11-277400-279199	2.79693	4.1568e-15	-270	NM_138329	NLRP6
chrX-96137600-96140199	2.79693	1.20372e-27	-7	NM_013347	RPA4
chr14-58905400-58907199	2.79295	1.12134e-11	-99	NM_014749	KIAA0586
chr16-71878400-71879399	2.79088	1.49704e-14	-994	NM_001137675	ATXN1L
chr22-30783800-30784799	2.78433	1.93632e-25	-998	NM_001017981	RNF215
chr17-58119600-58121599	2.78033	4.94853e-22	-134	NR_039890	MIR4737
chr20-45279000-45281399	2.77965	3.58027e-19	-100	NM_022829	SLC13A3
chr3-49230600-49240599	2.77921	3.59948e-93	-261	NM_178173	CCDC36
chr19-15120600-15122599	2.77721	1.94681e-13	61	NM_173482	CCDC105
chr7-23635600-23636599	2.77469	1.4788e-10	-898	NM_138771	CCDC126
chr14-19649200-19650399	2.77469	1.28169e-18	-232	NM_001013701	DUXAP10
chr1-109619000-109620199	2.76944	4.59018e-18	-976	NM_005645	TAF13
chr15-64443000-64443399	2.76944	7.03089e-13	-716	NM_024798	SNX22
chr8-87081600-87082199	2.76944	7.03089e-13	-49	NM_033126	PSKH2
chr15-85359400-85360199	2.76613	3.38377e-15	-111	NM_020778	ALPK3
chr19-15196800-15198799	2.76385	1.64463e-17	-77	NM_001004713	OR1I1
chr4-1106000-1108599	2.76219	8.05642e-20	52	NM_194439	RNF212
chr1-247694000-247695799	2.76093	2.54203e-12	-794	NR_027309	GCSAML-AS1
chr1-163392600-163393199	2.75157	1.96471e-09	81	NR_104294	LOC100422212
chr2-11902000-11911799	2.75033	1.44365e-75	-670	NR_036071	MIR548S
chr19-6663200-6679599	2.74996	1.43098e-170	-801	NM_003807	TNFSF14
chr15-57590200-57593599	2.74123	6.43837e-20	-663	NR_024433	LINC00926
chr16-32198800-32199999	2.72973	1.21095e-10	34	NR_109773	HERC2P4
chr12-6754800-6759399	2.72728	1.3845e-42	-520	NM_032489	ACRBP
chr6-17278800-17283799	2.72561	2.18524e-26	-509	NM_153020	RBM24
chr10-27150600-27150999	2.72133	2.63546e-08	-784	NM_005470	ABI1
chr1-145379000-145385999	2.71898	2.07708e-88	-96	NR_125967	LOC101928979
chr10-50747800-50748799	2.71689	4.40363e-10	-716	NM_001277058	ERCC6-PGBD3
chr11-13010600-13011399	2.71689	4.40363e-10	95	NR_038904	LINC00958
chr6-26500000-26502399	2.70745	3.4668e-24	-295	NM_001732	BTN1A1
chr7-100610200-100615199	2.70243	1.17207e-37	-204	NM_001164462	MUC12
chr6-46888400-46891799	2.69175	1.54995e-22	-386	NM_015234	ADGRF5
chr6-52928400-52929199	2.68354	1.00283e-13	-996	NM_012347	FBXO9
chr1-55180000-55181199	2.68354	1.00283e-13	-895	NM_004623	TTC4
chr15-25314000-25315999	2.68354	1.00283e-13	-578	NR_003323	SNORD116-8
chr7-150023800-150028399	2.68251	1.81857e-18	-838	NM_138434	ZBED6CL
chr7-138347800-138350999	2.68251	1.81857e-18	-431	NM_174959	SVOPL
chr3-101545800-101546999	2.6801	1.05303e-16	-434	NM_031419	NFKBIZ
chr19-44809400-44810799	2.66734	2.13672e-11	-922	NM_004234	ZNF235
chr7-35352200-35353199	2.66734	2.19679e-14	-766	NR_038864	LOC401324
chr19-38916200-38918799	2.66734	2.65044e-23	-555	NM_052949	RASGRP4
chr3-57679000-57680199	2.65908	1.28467e-09	-784	NM_152678	DENND6A
chr12-370800-373399	2.65908	8.21875e-17	-61	NM_016615	SLC6A13
chr19-45415800-45419199	2.65813	3.91664e-28	-421	NM_001645	APOC1
chr5-140682600-140685199	2.65502	2.22604e-26	-270	NM_031947	SLC25A2
chr19-4769400-4770999	2.6533	7.72099e-11	-482	NR_029607	MIR7-3
chrX-134864800-134867399	2.65032	2.92813e-16	-114	NM_001291540	CT45A9
chr15-62934800-62942599	2.64813	6.11726e-42	-810	NM_015059	TLN2
chr15-50838600-50839999	2.64313	1.71275e-14	-398	NM_203494	USP50
chr2-131357600-131358799	2.63543	1.67657e-11	-949	NM_001079530	CFC1B
chr19-17859800-17863399	2.63224	2.12647e-25	-686	NM_015122	FCHO1
chr4-698000-699399	2.62054	2.18734e-13	-873	NM_006315	PCGF3
chr20-34358400-34359799	2.62054	8.05303e-16	-823	NM_016436	PHF20
chr3-196465800-196466199	2.62054	1.70641e-08	-728	NM_002577	PAK2
chr4-37960800-37962199	2.62054	1.01177e-09	-556	NM_006607	PTTG2
chr17-66408800-66410399	2.62054	1.32491e-14	-164	NM_002734	PRKAR1A
chr19-39823800-39829599	2.6155	1.35328e-28	26	NM_004877	GMFG
chr12-65515000-65516399	2.61526	2.18588e-27	-354	NM_007191	WIF1
chr9-99145200-99147199	2.61031	2.86276e-15	-208	NM_007001	SLC35D2
chr17-42922400-42924799	2.60531	1.40579e-19	-121	NM_016438	HIGD1B
chr19-7943200-7947399	2.60209	1.38437e-30	-183	NR_033250	LYPLA2P2
chr4-99852000-99853399	2.60127	3.67006e-09	-914	NM_001968	EIF4E
chr16-87903400-87904599	2.59941	1.01761e-14	-900	NM_003486	SLC7A5
chr10-123688600-123689199	2.59076	2.19027e-15	-584	NM_007041	ATE1
chr6-30227800-30229399	2.58779	7.15334e-26	-677	NR_106951	MIR6891
chr8-145636400-145642799	2.58084	1.0097e-40	-625	NM_017767	SLC39A4
chr18-55296000-55297399	2.5796	7.76526e-15	-834	NM_001242804	LOC100505549
chr2-69329800-69330199	2.5796	1.33336e-08	-814	NR_036073	MIR3126
chr14-32182600-32183999	2.57375	1.67786e-10	-475	NM_025152	NUBPL
chr18-3411600-3412999	2.57375	1.67786e-10	375	NM_003244	TGIF1
chr22-40289000-40290999	2.57237	1.66594e-15	-206	NM_152512	ENTHD1
chr1-152008000-152011799	2.57176	1.95637e-38	-389	NM_005620	S100A11
chr9-68454000-68457199	2.57015	4.67471e-52	-232	NR_033907	FRG1JP
chr9-35790800-35793599	2.56924	3.75342e-34	-206	NM_000907	NPR2
chrX-40481200-40483199	2.56882	3.06334e-24	-618	NM_001195522	MPC1L
chr19-42344800-42352399	2.56357	1.03039e-54	136	NM_173506	LYPD4
chr5-179219000-179222399	2.56147	1.42218e-25	-286	NM_145867	LTC4S
chr20-57413600-57418399	2.55842	3.65835e-46	-657	NM_000516	GNAS
chr21-44328200-44364199	2.55616	7.70322e-263	-492	NM_001308491	ERVH48-1
chr14-35513200-35513999	2.55503	7.62013e-12	-513	NM_173607	FAM177A1
chr5-168195000-168195399	2.55503	6.02995e-10	60	NR_029632	MIR218-2
chr2-73868200-73872199	2.55125	6.07856e-22	-663	NM_003960	NAT8
chr2-128291200-128294599	2.55035	3.51624e-18	-478	NM_001080527	MYO7B
chr6-32708000-32708399	2.5461	1.27988e-10	-963	NM_020056	HLA-DQA2
chr9-27282600-27284199	2.5461	1.27988e-10	-609	NR_026679	LINC00032
chrX-114523600-114524999	2.54495	5.76694e-17	17	NM_016383	LUZP4
chr19-50434000-50438199	2.54347	1.06366e-27	-221	NR_039906	MIR4751
chr13-91743600-91744199	2.54347	1.02629e-08	-207	NR_104057	LINC00380
chr12-31944400-31947399	2.53991	2.08221e-50	-725	NM_001013699	H3F3C
chr11-44085600-44088799	2.53716	9.77436e-23	-529	NM_032592	ACCS
chr4-148401000-148402399	2.53121	1.5663e-14	-369	NM_001957	EDNRA
chr3-50349600-50350799	2.52994	1.20808e-19	-388	NM_033159	HYAL1
chr19-34918400-34918799	2.52695	1.76958e-07	-668	NM_005499	UBA2
chr16-19123200-19127399	2.52695	7.29679e-23	46	NM_001034841	ITPRIPL2
chr19-39367400-39371999	2.52376	2.26398e-34	-781	NM_198445	RINL
chr3-186855200-186859199	2.51818	1.54244e-25	63	NM_052969	RPL39L
chrX-107017000-107021199	2.51668	3.23076e-17	-83	NM_004089	TSC22D3
chr2-46654800-46657199	2.51505	1.16378e-23	-329	NR_103805	LOC101805491
chr19-6128800-6140799	2.50214	3.33724e-90	-844	NM_030924	ACSBG2
chr7-76102600-76106599	2.4977	2.32924e-19	-283	NR_003262	FDPSP2
chr2-86250800-86252399	2.49455	3.94231e-16	-609	NR_026984	LOC90784
chr6-41838400-41840599	2.49455	1.53086e-11	-125	NM_018561	USP49
chr8-11186800-11189199	2.48952	2.21026e-23	-495	NM_054028	SLC35G5
chr8-101036200-101036399	2.48952	1.34656e-07	12	NR_031675	MIR1273A
chr14-106743200-106744199	2.48406	6.48272e-15	-569	NR_033375	LINC00226
chr7-76666600-76670999	2.48406	6.48272e-15	3	NM_001129851	PMS2P9
chr20-271600-272799	2.48262	5.86651e-09	-781	NM_080571	C20orf96
chr2-131485800-131487199	2.48262	5.86651e-09	-143	NM_207364	GPR148
chr16-5115000-5117599	2.48016	6.20241e-17	-154	NM_152459	C16orf89
chr19-6989200-6993599	2.47876	1.594e-25	-543	NM_001080498	ADGRE4P
chr6-41704200-41704799	2.47641	5.41053e-11	-503	NM_007162	TFEB
chr2-17997000-17998599	2.47261	5.06302e-13	14	NM_001105569	MSGN1
chr17-74638600-74641399	2.46819	4.57467e-17	-80	NM_018414	ST6GALNAC1
chr1-181448800-181455399	2.46468	2.25042e-44	-586	NM_000721	CACNA1E
chr11-65150200-65153999	2.45676	6.65352e-22	-928	NM_182556	SLC25A45
chr1-109418200-109419199	2.45676	7.88932e-14	-903	NM_013296	GPSM2
chr4-75229200-75230799	2.45676	3.73705e-13	-860	NM_001432	EREG
chr3-121611800-121612999	2.45676	9.12896e-10	-771	NM_021082	SLC15A2
chr20-3775400-3775999	2.45676	1.0113e-07	-686	NM_004358	CDC25B
chr4-109684200-109685199	2.45676	4.00741e-11	-465	NM_031279	ETNPPL
chr3-35720200-35721399	2.45676	2.09961e-08	-313	NM_016300	ARPP21
chr19-46805400-46807999	2.4463	5.23856e-18	-156	NM_022462	HIF3A
chr6-116990000-116991599	2.44091	1.30381e-12	-827	NM_145062	ZUFSP
chr22-16287200-16289599	2.44091	7.5952e-23	-463	NM_001004053	POTEH
chr12-64215200-64217399	2.43856	3.68327e-20	-364	NR_126167	TMEM5-AS1
chr19-52149200-52151399	2.43219	1.89563e-15	-168	NM_001098612	SIGLEC14
chr1-161167600-161170399	2.42786	5.9395e-19	-105	NM_004550	NDUFS2
chr12-50477800-50478199	2.424	3.64393e-07	-983	NM_003076	SMARCD1
chr8-145028200-145029399	2.42166	2.16433e-11	-712	NM_000445	PLEC
chr10-52498600-52498999	2.41896	1.77614e-06	-888	NM_001079516	ASAH2B
chr6-111578800-111580199	2.41581	9.58448e-18	-982	NM_153369	KIAA1919
chr15-44956000-44957599	2.41581	4.94739e-10	-924	NM_025137	SPG11
chr20-30133600-30135399	2.41581	9.58448e-18	-685	NR_003677	MCTS2P
chrX-49341600-49346999	2.41494	2.20315e-32	-241	NM_001127199	GAGE12D
chr16-46601800-46605599	2.41464	7.25095e-36	-691	NM_001004299	ANKRD26P1
chr18-13639400-13643399	2.40662	2.47974e-33	-357	NM_004338	LDLRAD4
chr3-133614800-133615799	2.40216	7.54504e-11	-609	NM_016577	RAB6B
chr1-40780400-40786199	2.39667	1.13468e-45	-361	NM_001852	COL9A2
chr4-145563600-145568999	2.39376	1.21917e-26	-848	NM_022475	HHIP
chr1-31845400-31847799	2.39376	1.63479e-14	-677	NM_004102	FABP3
chr1-40255200-40255799	2.39267	1.73451e-09	-967	NM_001720	BMP8B
chr20-52790000-52792599	2.39267	1.73451e-09	-784	NM_000782	CYP24A1
chr10-26221800-26223799	2.39267	1.73451e-09	-161	NR_120650	LOC101929073
chr9-66454600-66458799	2.39184	3.45147e-256	-589	NR_121647	LINC01410
chr15-21070600-21073399	2.39124	5.4067e-21	-19	NM_207355	POTEB3
chr12-109796400-109797999	2.39124	1.14874e-11	93	NR_120462	LINC01486
chr2-33358000-33360199	2.38657	5.48489e-11	-564	NM_000627	LTBP1
chr8-76190600-76191999	2.38657	5.48489e-11	-176	NR_103848	CASC9
chr8-144364000-144365399	2.38358	8.10747e-17	-830	NR_120682	MINCR
chr10-38715400-38716799	2.38231	1.74767e-12	-974	NM_001013665	LINC00999
chr1-1005200-1014799	2.37894	1.48937e-69	-313	NM_001205252	RNF223
chr19-36287200-36292399	2.37843	2.21314e-44	-989	NR_104176	LINC01529
chr3-112050200-112052599	2.37751	8.32309e-12	-516	NM_005944	CD200
chr12-7259800-7265199	2.37487	1.32091e-20	-626	NM_016546	C1RL
chr12-58135600-58137399	2.37487	1.26026e-09	-556	NM_014770	AGAP2
chr6-30948400-30953799	2.37131	2.759e-16	-385	NM_001010909	MUC21
chr14-104391400-104396799	2.36742	2.01979e-35	-717	NM_153046	TDRD9
chr3-147105000-147116599	2.3644	1.09916e-81	-583	NM_032153	ZIC4
chr14-105938800-105939199	2.35849	9.61052e-07	-275	NM_001312	CRIP2
chr19-49078400-49079599	2.35849	3.03002e-17	7	NM_004605	SULT2B1
chr13-75814200-75815599	2.35849	9.1157e-10	176	NR_132375	LINC01078
chr7-8468600-8477399	2.35253	3.02991e-41	-585	NM_152745	NXPH1
chr20-42141400-42143799	2.35253	4.32876e-12	-476	NM_015478	L3MBTL1
chr5-35229600-35232199	2.35253	4.32876e-12	-209	NM_000949	PRLR
chr4-82074800-82076599	2.34994	6.72867e-16	-389	NM_006259	PRKG2
chr20-52492200-52494199	2.3489	2.09183e-14	-952	NR_002189	SUMO1P1
chr16-88679400-88728799	2.33746	0	-901	NM_013278	IL17C
chr9-91604200-91605999	2.33724	4.69274e-13	-678	NM_001001938	C9orf47
chr20-29609400-29613399	2.33446	4.37153e-68	-479	NM_207350	FRG1BP
chr19-50024400-50036599	2.33204	8.75636e-96	-375	NM_020650	RCN3
chr14-20903000-20905199	2.32937	7.97631e-18	-299	NM_001109997	KLHL33
chr19-47840600-47846999	2.32164	5.02464e-25	56	NM_018485	C5AR2
chr16-28633800-28636799	2.31918	1.76054e-16	-393	NM_001055	SULT1A1
chr1-19989800-19993599	2.31637	3.61966e-14	-80	NM_000871	HTR6
chr6-29970200-29976199	2.31481	1.28464e-27	-548	NR_024240	HLA-J
chr3-45268000-45268599	2.31224	5.02177e-07	-486	NM_015444	TMEM158
chr6-29395600-29396599	2.30935	7.38222e-08	-591	NM_013937	OR11A1
chr9-69064600-69066399	2.30753	7.99514e-40	-66	NR_034006	FRG1HP
chr4-72904600-72905199	2.30722	1.09042e-08	51	NM_004885	NPFFR2
chr12-66275400-66276199	2.30557	1.61748e-09	147	NM_001292023	LOC100129940
chr19-55472000-55480399	2.30408	3.38252e-51	-452	NM_017852	NLRP2
chr15-66872000-66876799	2.30042	1.83503e-14	-128	NR_110372	LINC01169
chr19-2387800-2391199	2.29953	7.70059e-30	-284	NM_182973	TMPRSS9
chr20-5729800-5730399	2.29297	7.77734e-09	-933	NM_152504	C20orf196
chr2-219794400-219796999	2.29297	2.39779e-20	-341	NR_110238	LINC01494
chr9-95817600-95823199	2.28447	4.26106e-23	-570	NM_145006	SUSD3
chr3-178969000-178970799	2.28412	2.71943e-12	-255	NM_014407	KCNMB3
chr3-184871000-184872199	2.28241	1.2176e-10	-798	NM_001025266	C3orf70
chr19-35847400-35850999	2.27134	2.25629e-30	-288	NM_005304	FFAR3
chr1-35444400-35445999	2.27038	5.80487e-10	-893	NR_037869	LOC653160
chr1-111746200-111749599	2.27038	5.80487e-10	-740	NM_024901	DENND2D
chr17-6678000-6679999	2.27038	5.80487e-10	-552	NM_153230	FBXO39
chr2-97304200-97312799	2.27012	2.25487e-36	26	NM_001077400	FER1L5
chr20-37433600-37434799	2.26778	3.92112e-09	-136	NM_015568	PPP1R16B
chr11-50256600-50258799	2.26623	3.27978e-15	-67	NR_003034	LOC441601
chr2-203693800-203694199	2.26449	2.66237e-08	-43	NM_138468	ICA1L
chr17-15689000-15691399	2.2628	3.24312e-22	36	NR_002211	MEIS3P1
chr5-78984400-78986599	2.26022	2.3164e-15	-159	NM_153610	CMYA5
chr2-47593000-47599999	2.25683	7.1555e-40	213	NM_002354	EPCAM
chr14-22004400-22006399	2.25658	2.77365e-09	-50	NM_005407	SALL2
chrX-49313800-49317199	2.25344	2.63498e-17	-358	NM_001098405	GAGE12F
chr19-36396600-36401799	2.25303	1.73596e-23	11	NM_003332	TYROBP
chr14-105941800-105944599	2.25266	4.27244e-19	-383	NM_001312	CRIP2
chr19-51299600-51305999	2.25071	2.81517e-18	-8	NR_003067	SNORD88A
chr17-59666800-59671999	2.24757	3.57103e-28	-837	NM_199290	NACA2
chr12-109272400-109273599	2.24618	1.2868e-07	-857	NM_001917	DAO
chr19-54212400-54215799	2.24618	4.79338e-13	-156	NR_030200	MIR524
chr6-88757000-88757999	2.24618	1.2868e-07	-7	NM_030960	SPACA1
chr3-138761600-138766399	2.24536	4.08744e-46	-266	NM_001004315	PRR23C
chr9-68724400-68726799	2.24489	4.15695e-30	-941	NR_034006	FRG1HP
chr9-130536000-130547199	2.24393	8.06564e-50	-552	NM_005489	SH2D3C
chr19-43969000-43971999	2.24353	8.11488e-16	-669	NM_014400	LYPD3
chr5-34683800-34684399	2.24258	3.19932e-12	-512	NM_015577	RAI14
chr9-4741600-4742999	2.24056	1.32869e-08	-257	NM_016282	AK3
chr9-5185200-5186599	2.23722	3.56892e-14	-282	NM_007179	INSL6
chr20-43989200-43991399	2.23565	2.25144e-12	-277	NM_033542	SYS1
chrX-69501200-69502399	2.23342	1.43837e-10	-222	NM_001032726	RAB41
chr12-73552800-73553199	2.22998	9.35424e-09	30	NR_110130	LOC101928137
chr3-36984200-36988999	2.22957	1.59474e-25	-52	NM_014831	TRANK1
chr7-64040800-64044599	2.22176	2.3934e-19	-288	NR_033245	LOC641746
chr3-109126800-109130399	2.21936	3.36116e-24	-237	NM_001145553	LINC01205
chr17-74017200-74029799	2.21306	1.07387e-92	7	NM_001988	EVPL
chr19-22814800-22817799	2.21108	4.97445e-11	-826	NM_020855	ZNF492
chr16-2792000-2798799	2.21108	3.29502e-38	-602	NR_027274	SRRM2-AS1
chr6-32860800-32861799	2.20562	3.82797e-13	-653	NR_037177	LOC100294145
chr12-21547400-21549399	2.20509	3.64493e-12	-29	NM_005075	SLCO1A2
chr8-145085800-145087199	2.20364	3.34494e-10	-82	NM_198572	SPATC1
chr16-18993800-18994799	2.20261	3.22934e-09	-956	NM_024847	TMC7
chr4-39412600-39414199	2.20261	3.22934e-09	-130	NR_049857	MIR5591
chr2-109269200-109271999	2.20126	3.1391e-08	-668	NM_004987	LIMS1
chr6-31081800-31095799	2.20076	4.69338e-59	-548	NM_001264	CDSN
chr17-66999800-67001999	2.2007	2.65804e-19	45	NR_126414	ABCA9-AS1
chr2-102090200-102092399	2.1954	1.8736e-13	-135	NM_207403	RFX8
chr3-137717400-137717999	2.19218	2.19546e-08	42	NM_016369	CLDN18
chr5-79946200-79948599	2.18953	1.01974e-15	-546	NM_001190470	MTRNR2L2
chr11-55753200-55754999	2.18875	1.24604e-12	-219	NR_027688	OR7E5P
chr10-121576400-121579199	2.18601	9.1461e-14	-969	NM_014937	INPP5F
chr2-47602800-47605599	2.17904	6.0708e-13	-614	NR_030286	MIR559
chr16-3187400-3199399	2.17886	1.29792e-58	-892	NR_132322	CASP16P
chr1-228601000-228609599	2.17859	5.98966e-46	-717	NM_016102	TRIM17
chr2-175422600-175423599	2.17599	1.06938e-08	-300	NR_125730	RNU6-2
chr16-58718800-58720399	2.17386	7.67763e-10	-919	NM_018231	SLC38A7
chr12-49683200-49694399	2.17309	9.94841e-47	-109	NM_006262	PRPH
chr19-9810600-9812599	2.17109	4.03779e-12	-107	NM_001199814	ZNF812P
chr3-133502200-133503199	2.16872	7.45001e-09	-177	NM_021203	SRPRB
chr15-101083800-101086199	2.16872	1.59386e-15	-75	NM_178842	CERS3
chr20-44053000-44054599	2.16773	5.34798e-10	-350	NR_106870	MIR6812
chr16-75268600-75278799	2.1671	3.1142e-54	-720	NM_014567	BCAR1
chr7-853400-855399	2.16195	5.18493e-09	-794	NM_025154	SUN1
chr8-107781800-107783599	2.16195	2.69187e-11	-228	NM_139166	ABRA
chrX-152736600-152782799	2.15681	1.57089e-231	-647	NM_001711	BGN
chr1-13909400-13913599	2.15608	2.76858e-17	-467	NM_006474	PDPN
chr16-30957200-30962399	2.15401	2.2764e-24	-605	NM_152288	ORAI3
chr1-53386000-53390399	2.15132	9.92987e-19	-754	NM_018281	ECHDC2
chrX-151902400-151903999	2.15132	1.79942e-10	-16	NM_005367	MAGEA12
chr17-61521000-61526999	2.15019	3.22619e-28	-278	NM_001915	CYB561
chr11-59209600-59209999	2.14408	5.00784e-07	-842	NM_001004728	OR5A1
chr1-149876200-149882399	2.14408	4.9724e-24	-757	NM_014849	SV2A
chr7-123484200-123484999	2.14408	5.00784e-07	-623	NM_012269	HYAL4
chr3-50265800-50269399	2.14408	1.73906e-09	-608	NM_002070	GNAI2
chr17-7531600-7534999	2.14229	3.1804e-13	-112	NM_001040	SHBG
chr19-55659600-55662799	2.14179	8.67801e-11	-478	NM_003283	TNNT1
chr15-76551600-76553999	2.14179	8.67801e-11	-307	NR_002721	TYRO3P
chr12-56236400-56238799	2.14089	2.44207e-08	-833	NM_002429	MMP19
chr15-25298000-25305799	2.14089	1.19975e-20	-106	NR_003324	SNORD116-9
chr9-93837000-93837999	2.13883	1.20661e-09	-86	NR_033912	LOC100129316
chr17-75539800-75546399	2.13631	3.0001e-22	77	NR_040050	LOC100507351
chr5-176874600-176876399	2.13631	3.47199e-07	174	NM_030567	PRR7
chr17-16591400-16595199	2.13268	1.44848e-22	-339	NM_014695	CCDC144A
chr14-55905600-55908799	2.13268	2.10144e-12	63	NM_199047	TBPL2
chr22-41468400-41471599	2.13091	1.00624e-22	-275	NR_132979	SNORD140
chr15-63888400-63890199	2.12919	2.89587e-11	-252	NM_203373	FBXL22
chr12-14719800-14721999	2.12919	5.0638e-19	-109	NM_024829	PLBD1
chrX-70127400-70129999	2.12621	5.11881e-14	-133	NM_031276	TEX11
chr2-74874200-74875999	2.12175	6.06244e-21	64	NM_138804	M1AP
chr14-19924600-19926799	2.11531	1.18151e-14	-366	NM_001013701	DUXAP10
chr2-84517600-84518199	2.1143	3.88668e-09	94	NM_001013648	FUNDC2P2
chr2-114033200-114040599	2.11411	4.41336e-34	-402	NM_003466	PAX8
chr16-67205400-67209199	2.11281	5.27608e-19	-456	NM_003946	NOL3
chr22-19552800-19556199	2.11068	3.1459e-26	-138	NR_024381	LINC00895
chr22-32515000-32520999	2.10937	7.10594e-35	36	NR_040114	AP1B1P1
chr1-95557200-95558199	2.10579	1.6563e-06	-373	NM_152487	TMEM56
chr2-234683600-234684999	2.10579	5.48971e-08	-25	NM_001287395	MROH2A
chr1-144612200-144613199	2.10579	5.48971e-08	19	NR_003242	PFN1P2
chr6-144469800-144472599	2.10189	1.28287e-09	-454	NM_003764	STX11
chr19-57630000-57632599	2.10095	4.04657e-20	-209	NM_020903	USP29
chr12-49206800-49208399	2.0982	8.85987e-10	-615	NM_000725	CACNB3
chr1-17305000-17310999	2.09445	2.30784e-22	81	NM_002403	MFAP2
chr1-94148000-94148599	2.09359	7.87002e-07	-906	NM_003567	BCAR3
chr19-14193800-14200199	2.09048	1.90597e-24	-393	NM_001277378	C19orf67
chr11-111781800-111784599	2.09019	5.85301e-15	-260	NM_001541	HSPB2
chr2-24308000-24309199	2.08824	2.91408e-10	-515	NM_004881	TP53I3
chr12-110504400-110507399	2.08824	6.93388e-12	-400	NM_207435	C12orf76
chrX-103267600-103268799	2.08609	1.15251e-13	59	NM_001002916	H2BFWT
chr1-45210400-45211799	2.08452	8.5693e-09	-934	NM_006845	KIF2C
chr22-19706800-19713399	2.08296	8.4994e-44	-966	NM_000407	GP1BB
chr19-54286400-54295799	2.08284	6.87233e-34	-44	NR_029865	MIR372
chr2-67623400-67623799	2.0788	2.56731e-07	-842	NM_019002	ETAA1
chr2-202046000-202047599	2.0788	2.56731e-07	-804	NM_001230	CASP10
chr6-112373400-112375799	2.07708	6.59833e-11	-678	NM_003880	WISP3
chr9-139629800-139645599	2.07433	1.38624e-81	-289	NM_001001712	LCN10
chr17-61954800-61963999	2.06885	8.33614e-32	-98	NM_002059	GH2
chr13-20805400-20807999	2.06707	8.35051e-08	-166	NM_006783	GJB6
chr2-157111000-157112399	2.06175	4.88211e-12	-257	NR_110249	LOC101929378
chr8-96083200-96085999	2.0599	3.36459e-12	-542	NR_036105	MIR3150A
chr6-71135400-71135999	2.059	3.7234e-06	-442	NM_020819	FAM135A
chr11-60282600-60283199	2.059	3.7234e-06	14	NM_001012417	MS4A13
chr2-208982200-208983599	2.05754	2.71175e-08	-953	NR_038437	LOC100507443
chr2-234589600-234590999	2.05474	2.55261e-06	-284	NM_019077	UGT1A7
chr17-6755600-6757799	2.05474	1.86354e-08	-195	NR_002710	ALOX12P2
chr6-53013400-53015399	2.05212	1.28055e-08	-776	NM_003643	GCM1
chr20-62918200-62925399	2.05115	2.27878e-30	62	NR_040415	LINC00266-1
chr17-15720400-15721599	2.05012	3.60155e-13	56	NR_110839	LOC101928567
chr15-85743800-85753599	2.04773	4.7313e-38	-182	NR_049748	LOC642423
chr2-240980800-240985599	2.03747	6.73001e-30	-801	NM_001080835	PRR21
chr17-20221800-20226399	2.0356	2.07133e-25	-387	NR_023380	CCDC144CP
chr4-190801000-190802799	2.03489	1.97737e-20	-770	NR_132380	LINC01596
chr1-4470600-4472199	2.03092	1.24142e-07	-711	NR_027088	LOC284661
chr7-98803800-98807199	2.02683	6.69699e-11	-411	NM_001145715	KPNA7
chr4-70627000-70627799	2.02496	3.99649e-08	-970	NM_014465	SULT1B1
chr10-103359800-103361199	2.02321	2.73945e-08	-674	NR_036114	MIR3158-1
chr17-70630800-70643599	2.01919	4.25727e-38	-589	NR_033876	LINC00511
chr22-25508200-25510799	2.01853	8.82777e-09	-841	NR_038941	LOC100128531
chr11-93060800-93065199	2.01713	9.11264e-16	-883	NM_181645	CCDC67
chr17-58179800-58180999	2.01334	1.95287e-09	-120	NR_027408	LOC653653
chr20-43753400-43753799	2.0122	8.19236e-06	-494	NM_080869	WFDC12
chr20-57587800-57599799	2.01111	4.84829e-40	-509	NM_030773	TUBB1
chr1-78509600-78512599	2.01111	2.18424e-17	454	NM_017655	GIPC2
chr15-25418800-25420799	2.01008	6.30566e-10	-274	NR_003295	SNORD115-3
chr17-7577000-7580999	2.00525	3.95748e-15	-189	NM_000546	TP53
chr3-190592800-190597199	2.00471	5.27981e-24	-719	NR_024343	SNAR-I
chr12-12262800-12265599	2.00471	5.27981e-24	-686	NR_036263	MIR1244-3
chr3-52277200-52282799	2.0018	6.0024e-21	-186	NM_144641	PPM1M
chr2-60609000-60611599	2.00114	1.00618e-11	-129	NR_132991	MIR4432HG
chr13-90882400-90883599	2.0005	5.66065e-07	-436	NR_030754	MIR622
chr3-52487400-52489199	2.0005	5.66065e-07	-243	NM_003280	TNNC1

## Sheet: Lower methylation in Y79
Supplementary Table S2. List of promoters with lower methylation in Y79 than in normal retina
#chrom-start-end	Fold change	pvalue	Distance to TSS	Nearest Refseq	Gene Name
chrY-9192800-9196399	211.661	0	-852	NM_001164471	TSPY4
chrY-9362800-9366399	191.309	0	-889	NM_001077697	TSPY3
chrY-9210800-9216399	163.834	2.98947e-289	-529	NR_046300	FAM197Y5
chrY-9302000-9305399	148.57	2.51057e-256	-864	NM_003308	TSPY1
chrY-23694400-23697599	70.2145	6.65578e-100	-765	NM_001006121	RBMY1B
chrY-6112400-6115199	66.1441	1.48204e-92	-464	NM_022573	TSPY2
chr18-39764800-39767399	63.0913	4.09581e-87	-533	NR_046174	LINC00907
chr7-11872200-11872999	53.9329	3.53718e-71	-776	NM_015204	THSD7A
chr1-76075200-76078999	44.096	3.09831e-183	-301	NM_152697	SLC44A5
chr5-42546800-42550999	23.2013	4.71549e-121	585	NM_000163	GHR
chr1-152955600-152957199	21.7088	6.87548e-72	-164	NM_005987	SPRR1A
chr1-168544400-168547199	21.624	1.57111e-90	89	NM_002995	XCL1
chr11-86384000-86384999	21.3696	2.23997e-70	-822	NM_006680	ME3
chr6-119810400-119814599	20.352	1.6183e-136	-33	NR_046100	LOC285762
chr1-116006400-116011399	16.1544	8.36863e-111	-864	NR_107063	MIR6859-3
chr3-114165400-114178199	15.6945	0	-640	NR_121661	LOC101929754
chr9-114544200-114547399	15.264	3.21728e-67	-21	NM_173521	C9orf84
chr9-74918800-74920799	15.0605	6.14304e-66	-552	NR_110952	LINC01504
chr6-84220200-84223999	13.992	9.26033e-90	-94	NM_153362	PRSS35
chr21-30965800-30970599	13.8103	4.54168e-78	-160	NR_033368	GRIK1-AS2
chr11-44783600-44787599	12.9108	1.06212e-151	-376	NM_130783	TSPAN18
chr6-153017800-153019599	12.3808	5.21468e-58	-330	NM_025107	MYCT1
chr3-150992800-151000399	12.2791	3.76837e-132	-370	NM_014879	P2RY14
chr2-66608600-66610599	11.6007	3.99085e-45	-838	NR_130931	LOC729348
chr8-6816400-6819999	10.7575	9.50006e-54	-517	NR_073408	DEFA9P
chr12-28124600-28127199	10.7311	2.2943e-80	-984	NM_002820	PTHLH
chr10-50190000-50197799	10.2745	2.44526e-200	-268	NR_036182	MIR4294
chr8-120076400-120080799	9.62096	9.41772e-68	-824	NM_006438	COLEC10
chr6-146918000-146922799	8.79498	2.89668e-73	264	NM_024694	ADGB
chr16-55510600-55512999	8.78837	1.1093e-58	-942	NM_004530	MMP2
chr11-4661600-4667199	8.71321	1.08035e-81	-756	NM_152430	OR51E1
chr7-48126600-48128199	7.85007	5.44632e-33	-800	NM_003364	UPP1
chr3-64049400-64056399	7.85007	9.32396e-89	-740	NR_045697	PRICKLE2-AS1
chrX-102980600-102987599	7.35448	4.53085e-83	-548	NM_001024452	GLRA4
chr5-49959600-49962199	7.34934	8.56409e-37	-833	NM_024615	PARP8
chr20-58531400-58535599	6.89707	1.00873e-61	29	NM_021810	CDH26
chr4-80994400-80995999	6.78401	2.85812e-32	-574	NM_058172	ANTXR2
chr10-128207200-128213399	6.44481	2.45427e-63	-290	NM_001004298	C10orf90
chr6-27789200-27793999	6.38063	2.46941e-106	-303	NM_021968	HIST1H4J
chr22-37306400-37311599	6.13644	6.89016e-89	-675	NM_000395	CSF2RB
chr4-171960200-171962599	5.83425	4.27238e-39	-353	NR_038838	LOC100506122
chr7-123293200-123297199	5.64306	3.22804e-52	-661	NM_207163	LMOD2
chr2-88425400-88430799	5.59681	1.91149e-51	-450	NM_001443	FABP1
chr3-54952600-54972399	5.47498	1.01401e-150	-399	NM_020678	LRTM1
chr7-29717800-29723399	5.42721	6.39148e-65	-156	NR_039600	MIR550A3
chr9-119942600-119946199	5.34241	2.06787e-35	-920	NR_003708	SNORA70C
chr20-52685000-52686599	5.34241	1.65418e-27	-776	NR_039913	MIR4756
chr10-47656600-47659999	5.32284	2.71855e-29	67	NM_001278688	ANTXRL
chr5-60928800-60937999	5.20542	2.59703e-101	-208	NM_173667	C5orf64
chr2-173939000-173940199	5.18977	4.51671e-41	-965	NM_016653	ZAK
chr8-22924000-22925599	4.86187	4.16541e-33	-942	NR_038873	LOC286059
chr11-19368600-19374799	4.84131	3.08149e-57	-571	NM_145117	NAV2
chr3-193265600-193280599	4.81543	1.90804e-183	-189	NM_032279	ATP13A4
chr11-7502800-7508999	4.80729	4.66564e-50	-700	NM_198474	OLFML1
chr10-5486000-5489799	4.76422	3.51326e-38	-614	NM_005863	NET1
chr19-47286800-47290199	4.68096	4.44632e-49	-366	NM_005628	SLC1A5
chr13-96185200-96187799	4.5156	5.3972e-26	-336	NR_046533	CLDN10-AS1
chr22-29833600-29834999	4.4096	1.80168e-19	-272	NM_021026	RFPL1
chr12-16760000-16761199	4.35307	7.04936e-27	-516	NM_018640	LMO3
chr8-123578800-123584399	4.31269	3.50216e-57	-717	NR_131202	LOC105375734
chr7-86595200-86596799	4.28464	2.42872e-27	-709	NM_152748	KIAA1324L
chr14-62036200-62040199	4.1976	2.43099e-32	-829	NR_110416	LOC101927780
chr8-7750200-7753999	4.11111	3.40972e-32	13	NM_004942	DEFB4A
chr1-110620600-110630199	4.00082	9.07387e-131	90	NR_126382	LINC01397
chr10-29831200-29836999	3.86688	1.12904e-43	-74	NR_030335	MIR604
chr12-13129800-13134399	3.85617	2.08765e-41	-671	NR_038920	LOC100506314
chr5-169528000-169537199	3.82192	5.73409e-88	-317	NM_012188	FOXI1
chr20-55896600-55897999	3.79288	1.92644e-24	-653	NR_036219	MIR4325
chr5-6334400-6340399	3.79106	1.47379e-52	5	NM_001001702	FLJ33360
chr6-90021800-90028199	3.7632	1.21068e-53	18	NM_002043	GABRR2
chr13-74137600-74138799	3.7573	2.18975e-15	-181	NR_047009	LINC00392
chr6-136169200-136174599	3.71646	2.20941e-24	-934	NM_018945	PDE7B
chr5-150036800-150043599	3.71	2.05692e-47	-203	NM_133371	MYOZ3
chr3-187083000-187088799	3.70932	1.08623e-31	-268	NM_022147	RTP4
chr1-60198400-60200999	3.63429	1.04067e-27	-732	NR_039861	MIR4711
chr19-32595000-32598599	3.62944	2.15259e-29	22	NR_110694	LOC101927411
chr17-46503800-46511999	3.53385	1.84875e-48	-306	NM_003726	SKAP1
chr5-170210000-170211399	3.52768	2.8352e-15	-23	NM_014211	GABRP
chr10-129784000-129786999	3.4768	4.83776e-22	-44	NM_006504	PTPRE
chr2-135008800-135014599	3.46815	9.59134e-42	-130	NM_002410	MGAT5
chr2-64566400-64570199	3.46417	4.63573e-40	-318	NR_106995	MIR4433B
chr2-208989600-208990999	3.41914	4.76955e-22	-987	NM_006891	CRYGD
chr1-159770000-159773999	3.40505	1.28707e-22	-173	NM_001004310	FCRL6
chr6-10430600-10437599	3.32416	4.04973e-35	-462	NR_132993	MIR5689HG
chr11-31833400-31834399	3.27894	1.48395e-21	-10	NM_000280	PAX6
chr9-16274800-16279399	3.24976	7.28287e-24	-789	NM_001271829	C9orf92
chr11-10711400-10719399	3.20936	4.70748e-37	135	NM_130385	MRVI1
chr12-105719000-105723199	3.20544	4.51941e-29	-305	NR_131986	KCCAT198
chr16-50700400-50704799	3.18553	1.51125e-32	-166	NR_110908	LOC101927272
chr15-70356600-70387599	3.18185	0	-293	NR_030714	MIR629
chr14-72048400-72056999	3.15313	1.52267e-47	-298	NM_015556	SIPA1L1
chr17-39742600-39745399	3.14531	1.86138e-23	-853	NM_000526	KRT14
chr16-57573400-57578399	3.12726	4.15442e-28	-433	NM_153837	ADGRG5
chr20-1969200-1979799	3.06619	5.33347e-92	-106	NM_024411	PDYN
chr3-193922600-193926399	3.03495	2.0477e-35	-404	NR_125403	LOC100505920
chr20-23664800-23674999	3.03115	2.0353e-56	-238	NM_001899	CST4
chr22-33401200-33406199	3.00316	1.32131e-25	-894	NM_003490	SYN3
chr10-45403000-45408999	2.95104	4.79595e-24	-764	NM_001123376	TMEM72
chr6-121755000-121756799	2.90205	1.91557e-16	-823	NM_000165	GJA1
chr16-53405800-53408199	2.8832	1.10329e-14	-405	NR_119378	LOC102723373
chr9-67030200-67035799	2.86436	2.40404e-29	-928	NR_046175	LOC286297
chr5-54454600-54455399	2.84928	7.27559e-10	-946	NM_001008397	GPX8
chr2-87139400-87140999	2.82667	3.76397e-11	-735	NM_001078170	RGPD2
chr5-3503800-3505799	2.78501	2.92304e-11	-682	NR_104618	LINC01017
chr12-3853800-3871399	2.76051	1.08658e-86	-234	NM_032680	CRACR2A
chr2-113872000-113877599	2.73299	7.7033e-18	-670	NM_000577	IL1RN
chr15-40637400-40647799	2.7238	5.06796e-60	-634	NM_001145643	PHGR1
chr10-73845600-73852799	2.69714	6.56606e-46	-410	NM_014767	SPOCK2
chr2-186602000-186603199	2.69664	6.52679e-11	-755	NM_173651	FSIP2
chr10-23215800-23216599	2.69664	6.52679e-11	-753	NM_173081	ARMC3
chr5-71798400-71808199	2.68392	8.57303e-36	-51	NM_152625	ZNF366
chr10-47738200-47740599	2.67591	1.22379e-13	-904	NM_001137556	FAM25BP
chr2-131196200-131202199	2.64576	1.64162e-22	54	NR_103761	CYP4F62P
chr14-70262000-70267799	2.6288	1.22841e-16	-894	NM_003049	SLC10A1
chr12-106096600-106103999	2.62607	8.60025e-27	-252	NR_110108	CASC18
chr11-123251200-123254799	2.61338	1.68007e-19	-780	NR_039714	MIR4493
chr5-159644400-159668599	2.61099	1.98813e-139	63	NM_001445	FABP6
chr12-57847600-57849799	2.60506	4.9667e-12	-396	NM_031479	INHBE
chr9-114090000-114091599	2.60054	2.78195e-09	-87	NM_205859	OR2K2
chr1-145714800-145718399	2.59324	3.44122e-14	-961	NM_007053	CD160
chr15-71144000-71145999	2.57227	8.99457e-16	-578	NM_017691	LRRC49
chr21-41231000-41247599	2.56581	8.30932e-105	-47	NM_006198	PCP4
chr1-46635800-46644399	2.52235	2.68075e-35	-649	NM_005727	TSPAN1
chr18-56117200-56120799	2.49476	6.51607e-13	-616	NR_039899	MIR3591
chr12-52946400-52948599	2.48747	1.82868e-11	-569	NM_033448	KRT71
chr15-80632800-80635999	2.48414	8.66405e-14	-253	NR_033833	LINC00927
chr18-43304000-43308199	2.48195	4.16252e-16	-818	NM_015865	SLC14A1
chr8-31880000-31886199	2.47525	1.15102e-14	-152	NR_104156	NRG1-IT1
chr20-31594000-31594999	2.43339	1.3571e-09	-884	NM_025227	BPIFB2
chr1-5621800-5624999	2.43231	2.70089e-15	-731	NR_039612	MIR4417
chr10-82171600-82173799	2.40524	2.07858e-12	-875	NM_032333	FAM213A
chr10-47637800-47644599	2.40422	4.82949e-30	-356	NR_103827	ANTXRLP1
chr2-220294000-220304999	2.36748	5.84947e-45	-200	NM_005876	SPEG
chr19-52002600-52005599	2.36229	2.12409e-10	-453	NM_033329	SIGLEC12
chr9-125272200-125273599	2.2896	1.48288e-08	-181	NM_054107	OR1J2
chr9-129036600-129039999	2.28018	2.70846e-16	-106	NR_121584	LOC101929116
chr11-126269400-126276399	2.27206	5.70986e-32	-411	NM_006278	ST3GAL4
chr5-131587200-131597999	2.26546	5.38578e-37	-751	NM_003687	PDLIM4
chr1-55442400-55449799	2.2578	2.22571e-34	-237	NM_182532	TMEM61
chr6-160541800-160543399	2.25642	5.33062e-08	-263	NM_003057	SLC22A1
chr1-205324200-205328599	2.20768	4.57635e-16	-182	NM_018203	KLHDC8A
chr9-116323000-116329799	2.2048	3.06643e-16	-834	NM_017790	RGS3
chr1-55259400-55275399	2.17776	2.21823e-48	-459	NM_017904	TTC22
chr17-15167800-15170999	2.17088	7.503e-09	-726	NM_000304	PMP22
chr21-35735400-35737399	2.1593	3.79184e-11	77	NM_172201	KCNE2
chr5-121493000-121497399	2.13146	1.17674e-17	-671	NM_001195535	LOC100505841
chr15-40631000-40636199	2.11803	9.00562e-20	-432	NM_207380	C15orf52
chr2-110653800-110656999	2.10157	2.40448e-11	-609	NM_033514	LIMS3
chr10-49891000-49895999	2.09687	3.10296e-15	-18	NM_020945	WDFY4
chr11-71897400-71904599	2.09253	4.02744e-16	41	NM_000802	FOLR1
chr2-111229800-111232999	2.08146	1.18673e-10	-748	NM_033514	LIMS3
chr4-188592400-188595999	2.07674	1.51699e-11	-405	NR_110436	LOC100506272
chr8-41650000-41660599	2.07255	2.29205e-43	-160	NM_000037	ANK1
chr11-31821400-31831599	2.0428	2.81438e-50	-715	NM_000280	PAX6
chr7-50629600-50638599	2.02414	3.05142e-18	-946	NM_000790	DDC
chr2-234618400-234623799	2.00071	4.80293e-12	-538	NM_019078	UGT1A5
