# Supplementary material for: Functional dissection of the role of UHRF1 in the regulation of retinoblastoma methylome
Source: Oncotarget. 2017 Apr 13;8(24):39497–511. doi: 10.18632/oncotarget.17078 (PMC5503627; doi:10.18632/oncotarget.17078)
Supplement: Supplementary file 3 [file oncotarget-08-39497-s003.xlsx]

## Sheet: hyper in shUHRF1 KD
Supplementary Table S3. List of DMRs with hypermethylation in UHRF1 knockdown Y79 cells compared to control knockdown counterparts
Chr	Start	End	Peak Score	Annotation	Distance to TSS	Nearest Refseq	Gene Name
chr22	41209202	41209799	53	TTS (NR_039923)	462	NR_039923	MIR4766
chr5	133483202	133484999	92	TTS (NR_033449)	28624	NM_006930	SKP1
chr6	108022402	108022599	30	TTS (NM_198081)	31100	NM_198081	SCML4
chr1	151511202	151511799	46	TTS (NM_020770)	-1281	NM_020127	TUFT1
chr11	18298402	18300199	97	TTS (NM_007216)	11492	NM_000331	SAA1
chr8	99106402	99106599	34	TTS (NM_001170806)	22918	NM_005836	HRSP12
chr2	63347602	63347999	71	TTS (NM_001042692)	-1123	NR_036635	DBIL5P2
chr16	68775602	68776599	65	promoter-TSS (NR_106988).17	-319	NR_106988	MIR7641-2
chr7	4924002	4924399	35	promoter-TSS (NM_018059)	-865	NM_018059	RADIL
chr1	109506602	109507599	51	promoter-TSS (NM_015127)	-979	NM_015127	CLCC1
chr4	159645202	159645399	35	promoter-TSS (NM_005038)	-748	NM_005038	PPID
chr6	134849802	134850199	49	non-coding (NR_125855, exon 3 of 4)	11143	NR_125855	LOC101928304
chr11	77585602	77585999	44	intron (NR_133637, intron 3 of 4)	53640	NM_024684	AAMDC
chr8	130508802	130509999	385	intron (NR_130917, intron 1 of 3)	-13012	NR_037457	MIR3686
chr4	106218002	106218199	34	intron (NR_126420, intron 2 of 5)	55938	NR_126420	TET2-AS1
chr16	72538202	72538999	56	intron (NR_126330, intron 6 of 13)	160308	NR_126330	LINC01572
chr8	125241602	125242199	45	intron (NR_125420, intron 1 of 2)	17739	NR_125420	LOC101927588
chr11	127181202	127181599	51	intron (NR_120580, intron 1 of 2)	40435	NR_120580	LOC101929497
chr16	25119802	25120599	65	intron (NR_120306, intron 1 of 2)	2676	NR_120306	LCMT1-AS1
chr4	38513002	38513399	40	intron (NR_110951, intron 1 of 7)	11601	NR_110951	LINC01258
chr2	190717602	190717999	48	intron (NR_110332, intron 7 of 12)	-68703	NM_016467	ORMDL1
chr12	94125602	94125999	38	intron (NR_110093, intron 2 of 2)	5799	NR_110092	LOC101928731
chr7	89639602	89640199	41	intron (NR_110029, intron 2 of 2)	-108814	NR_003551	DPY19L2P4
chr11	17941202	17941799	59	intron (NR_104040, intron 9 of 11)	93209	NM_012139	SERGEF
chr22	42231202	42231799	48	intron (NR_103834, intron 1 of 21)	2417	NM_004599	SREBF2
chr2	233594602	233595599	59	intron (NR_103493, intron 4 of 6)	-4027	NM_015575	GIGYF2
chr14	65566802	65567199	46	intron (NR_073137, intron 1 of 3)	2262	NM_002382	MAX
chr2	233139002	233139999	52	intron (NR_046476, intron 13 of 20)	-103744	NM_001632	ALPP
chr18	40084402	40084799	38	intron (NR_046174, intron 6 of 9)	317967	NR_046174	LINC00907
chr11	86671602	86671999	41	intron (NR_038905, intron 2 of 2)	5137	NR_038905	LOC100506368
chr8	119680402	119680799	46	intron (NR_038210, intron 2 of 4)	-46366	NM_207506	SAMD12
chr2	175780802	175782399	64	intron (NR_038133, intron 4 of 11)	-69254	NM_001822	CHN1
chr2	175831602	175831999	35	intron (NR_038133, intron 1 of 11)	38181	NM_001822	CHN1
chr2	87120002	87120399	54	intron (NR_037931, intron 11 of 14)	-20735	NM_001078170	RGPD2
chr11	119321002	119322399	53	intron (NR_034160, intron 2 of 3)	-26005	NM_006288	THY1
chr2	38530402	38531199	49	intron (NR_024191, intron 8 of 11)	72872	NM_022374	ATL2
chr3	174908402	174908799	46	intron (NM_207015, intron 2 of 13)	-75568	NR_046390	NAALADL2-AS3
chr20	33644602	33645399	39	intron (NM_199368, intron 4 of 18)	35618	NM_015638	TRPC4AP
chr17	62883402	62884199	41	intron (NM_199340, intron 6 of 14)	31798	NM_199340	LRRC37A3
chr7	104490402	104490799	50	intron (NM_199000, intron 2 of 2)	-46061	NR_034141	LHFPL3-AS1
chr5	158163202	158164799	68	intron (NM_182708, intron 9 of 14)	-327219	NR_109888	LOC101927697
chr8	95769602	95769999	84	intron (NM_181787, intron 7 of 18)	37697	NM_181787	DPY19L4
chr3	180368402	180369799	56	intron (NM_181426, intron 9 of 19)	28183	NM_181426	CCDC39
chr5	129290602	129290799	34	intron (NM_175856, intron 2 of 2)	50177	NM_175856	CHSY3
chr13	28777402	28778399	46	intron (NM_175854, intron 5 of 18)	-64589	NR_029383	PAN3-AS1
chr3	44439602	44439999	39	intron (NM_173826, intron 8 of 10)	59856	NM_173826	TCAIM
chr8	10838802	10838999	29	intron (NM_173683, intron 1 of 2)	53912	NR_030328	MIR598
chr10	28421402	28421799	52	intron (NM_173496, intron 7 of 18)	-59293	NR_132973	SNORD130
chr4	71789002	71789599	72	intron (NM_173468, intron 1 of 5)	21243	NM_173468	MOB1B
chr3	105476202	105477599	51	intron (NM_170662, intron 4 of 18)	110987	NM_170662	CBLB
chr11	57472002	57473999	71	intron (NM_153450, intron 1 of 3)	6673	NM_153450	MED19
chr14	104452402	104453599	46	intron (NM_153046, intron 8 of 35)	-44355	NM_001257268	RD3L
chr10	16743202	16743599	72	intron (NM_152724, intron 6 of 7)	116053	NM_012425	RSU1
chr18	67233402	67233799	73	intron (NM_152721, intron 2 of 7)	165316	NM_152721	DOK6
chr2	62268802	62269999	55	intron (NM_152516, intron 2 of 2)	136597	NM_152516	COMMD1
chr15	90122602	90122799	43	intron (NM_152259, intron 1 of 21)	3882	NM_152259	TICRR
chr7	91697402	91697799	38	intron (NM_147185, intron 26 of 49)	66240	NM_000786	CYP51A1
chr7	91600802	91601399	47	intron (NM_147185, intron 1 of 49)	30911	NM_005751	AKAP9
chr4	22486602	22486999	31	intron (NM_145290, intron 1 of 18)	30877	NM_145290	ADGRA3
chr15	72421602	72423199	76	intron (NM_145204, intron 1 of 1)	11769	NM_145204	SENP8
chr1	85535202	85535999	47	intron (NM_145172, intron 1 of 22)	7619	NM_145172	WDR63
chr10	46032602	46033199	57	intron (NM_145021, intron 1 of 6)	-2058	NM_145021	MARCH8
chr15	40941002	40941399	44	intron (NM_144508, intron 17 of 25)	46103	NR_040058	RAD51-AS1
chr14	63445002	63445399	93	intron (NM_139318, intron 6 of 10)	66756	NM_139318	KCNH5
chr14	37761202	37761599	43	intron (NM_138731, intron 8 of 13)	94282	NM_138731	MIPOL1
chr6	118007002	118007399	54	intron (NM_138459, intron 1 of 4)	10583	NM_138459	NUS1
chr1	101388402	101388999	60	intron (NM_133496, intron 8 of 10)	27066	NM_133496	SLC30A7
chr7	33967802	33968799	50	intron (NM_133468, intron 3 of 15)	23777	NM_133468	BMPER
chr20	33165202	33165799	46	intron (NM_080476, intron 10 of 11)	18999	NM_032514	MAP1LC3A
chr2	153438002	153438199	36	intron (NM_052905, intron 9 of 25)	135875	NM_017892	PRPF40A
chr2	153280602	153281199	43	intron (NM_052905, intron 1 of 25)	89149	NM_052905	FMNL2
chr8	3188402	3188799	41	intron (NM_033225, intron 23 of 69)	-602609	NR_125423	LOC101927815
chr16	69202002	69202799	53	intron (NM_032830, intron 16 of 16)	-18650	NM_006750	SNTB2
chr1	180434202	180434399	30	intron (NM_032360, intron 3 of 7)	-26775	NR_036067	MIR3121
chr3	99881402	99882599	49	intron (NM_032359, intron 4 of 9)	-22668	NR_028357	TMEM30C
chr14	36319002	36319799	61	intron (NM_032352, intron 4 of 9)	23803	NM_032352	BRMS1L
chr17	59768802	59769199	41	intron (NM_032043, intron 18 of 19)	-100437	NM_199290	NACA2
chr1	62176602	62176999	41	intron (NM_032027, intron 2 of 6)	14295	NM_032027	TM2D1
chr19	20040402	20040999	46	intron (NM_031218, intron 3 of 3)	28978	NM_031218	ZNF93
chr11	116841402	116842799	47	intron (NM_025164, intron 1 of 23)	127031	NM_025164	SIK3
chr14	95734002	95736399	60	intron (NM_024734, intron 1 of 12)	51045	NM_024734	CLMN
chr5	94512002	94512799	76	intron (NM_024717, intron 1 of 22)	-94830	NM_024717	MCTP1
chr2	170414802	170415799	59	intron (NM_024622, intron 5 of 14)	15131	NM_024622	FASTKD1
chr8	103570202	103570799	47	intron (NM_024410, intron 1 of 1)	6652	NM_024410	ODF1
chr13	103447402	103448799	75	intron (NM_024089, intron 2 of 9)	-3299	NM_017693	BIVM
chr17	2360202	2360999	53	intron (NM_024086, intron 6 of 9)	-41870	NM_001025459	LOC284009
chr17	2380002	2381599	58	intron (NM_024086, intron 3 of 9)	34400	NM_024086	METTL16
chr1	44764402	44764599	37	intron (NM_024066, intron 6 of 8)	-46269	NR_132966	SNORA110
chr8	38179802	38180999	52	intron (NM_023034, intron 7 of 23)	-53662	NM_032483	PLPP5
chr5	112897202	112897599	39	intron (NM_022828, intron 18 of 29)	48009	NM_022828	YTHDC2
chr3	125305402	125305799	35	intron (NM_022776, intron 1 of 12)	8781	NM_022776	OSBPL11
chr2	112556202	112556599	41	intron (NM_022662, intron 34 of 47)	-27689	NR_039928	MIR4771-1
chr18	34744402	34745799	57	intron (NM_020776, intron 8 of 9)	301367	NR_132967	SNORA111
chr15	42972402	42972599	28	intron (NM_020759, intron 20 of 32)	56917	NM_138477	CDAN1
chr7	105510402	105510799	43	intron (NM_020725, intron 2 of 11)	6431	NM_020725	ATXN7L1
chr4	57058202	57058599	41	intron (NM_020722, intron 2 of 10)	22039	NM_020722	KIAA1211
chr7	129090802	129091599	47	intron (NM_020704, intron 3 of 20)	16926	NM_020704	STRIP2
chr5	53208802	53208999	28	intron (NM_019087, intron 4 of 4)	38529	NR_030307	MIR581
chr2	37273402	37274199	57	intron (NM_019024, intron 18 of 35)	37688	NM_019024	HEATR5B
chr15	52533402	52534399	43	intron (NM_018728, intron 20 of 40)	35497	NR_031670	MIR1266
chr8	131276402	131276799	34	intron (NM_018482, intron 3 of 29)	32179	NR_002765	ASAP1-IT1
chr14	58681202	58681599	49	intron (NM_018477, intron 6 of 12)	14567	NM_018477	ACTR10
chr2	144414602	144414999	50	intron (NM_018460, intron 12 of 13)	-279834	NR_110237	LOC101928386
chr6	21197002	21197399	43	intron (NM_017774, intron 13 of 15)	314923	NR_103790	LINC00581
chr6	34777402	34778399	51	intron (NM_017754, intron 1 of 20)	18106	NM_017754	UHRF1BP1
chr15	50936802	50938399	70	intron (NM_017672, intron 4 of 38)	41412	NM_017672	TRPM7
chr6	135653202	135653599	32	intron (NM_017651, intron 23 of 27)	150947	NM_005375	MYB
chr6	25550802	25551199	57	intron (NM_017640, intron 26 of 36)	-101429	NM_006998	SCGN
chr9	86484202	86485399	54	intron (NM_017576, intron 12 of 17)	51580	NM_017576	KIF27
chr21	34139802	34140199	33	intron (NM_016631, intron 2 of 17)	4169	NM_013329	PAXBP1
chr6	24651802	24652199	45	intron (NM_016614, intron 6 of 6)	-5617	NM_014809	KIAA0319
chr1	54679202	54679799	78	intron (NM_016491, intron 5 of 6)	13660	NM_016491	MRPL37
chr4	88276802	88277199	81	intron (NM_016245, intron 5 of 6)	-32942	NM_178135	HSD17B13
chr7	43971602	43973199	45	intron (NM_015983, intron 1 of 6)	6365	NM_015983	UBE2D4
chr14	51048602	51049399	44	intron (NM_015915, intron 1 of 13)	22257	NM_015915	ATL1
chr18	42588802	42589999	50	intron (NM_015559, intron 4 of 5)	-39269	NR_036203	MIR4319
chr2	68537202	68537399	42	intron (NM_015463, intron 2 of 2)	9883	NM_015463	CNRIP1
chr9	117171802	117172199	47	intron (NM_015404, intron 7 of 11)	-15315	NM_030767	AKNA
chr10	46229402	46229799	45	intron (NM_015262, intron 3 of 29)	6952	NM_015262	FAM21C
chr9	115941602	115941999	43	intron (NM_015258, intron 19 of 27)	28562	NM_001860	SLC31A2
chr8	100203602	100203999	39	intron (NM_015243, intron 16 of 17)	178306	NM_015243	VPS13B
chr6	46850202	46851999	59	intron (NM_015234, intron 6 of 20)	-20108	NR_110658	LOC101926962
chr1	150415002	150416399	78	intron (NM_015203, intron 4 of 10)	-44140	NM_025150	TARS2
chr10	96254802	96255799	46	intron (NM_015188, intron 4 of 12)	-50224	NM_018063	HELLS
chr16	28127602	28128999	54	intron (NM_015171, intron 15 of 23)	-53470	NM_144675	GSG1L
chr3	16375202	16375599	46	intron (NM_015150, intron 7 of 9)	68733	NM_138381	OXNAD1
chr2	73783802	73784199	42	intron (NM_015120, intron 13 of 22)	85537	NM_003960	NAT8
chr5	132945002	132945199	50	intron (NM_015082, intron 1 of 15)	3123	NM_015082	FSTL4
chr4	48776602	48776999	34	intron (NM_015030, intron 1 of 63)	5516	NM_015030	FRYL
chr18	2957802	2958199	37	intron (NM_014646, intron 2 of 19)	-11379	NR_026659	LOC727896
chr5	139274802	139274999	32	intron (NM_013981, intron 1 of 9)	99494	NM_032289	PSD2
chr7	131018202	131018599	54	intron (NM_013255, intron 1 of 17)	5805	NM_013255	MKLN1
chr6	155518802	155520399	63	intron (NM_012454, intron 13 of 25)	-18497	NM_012454	TIAM2
chr3	122953602	122953999	45	intron (NM_012430, intron 4 of 6)	33026	NM_012430	SEC22A
chrX	96639602	96641799	84	intron (NM_007309, intron 25 of 26)	178834	NR_125391	DIAPH2-AS1
chr13	74557402	74558799	63	intron (NM_007249, intron 2 of 7)	149966	NM_007249	KLF12
chr18	51798802	51799199	44	intron (NM_007195, intron 2 of 9)	3151	NM_007195	POLI
chr1	45888402	45889399	63	intron (NM_007170, intron 2 of 10)	67940	NM_007170	TESK2
chr18	9793202	9793799	47	intron (NM_006868, intron 3 of 6)	85272	NM_006868	RAB31
chr18	9502402	9502799	51	intron (NM_006788, intron 1 of 9)	27070	NM_006788	RALBP1
chr8	136473202	136473599	34	intron (NM_006558, intron 1 of 8)	3692	NM_006558	KHDRBS3
chr11	18512202	18512799	45	intron (NM_006292, intron 7 of 9)	35126	NM_144972	LDHAL6A
chr5	131946802	131947399	52	intron (NM_005732, intron 19 of 24)	30382	NR_132124	TH2LCRR
chr2	46196402	46196799	39	intron (NM_005400, intron 2 of 14)	317557	NM_005400	PRKCE
chr2	45890602	45890999	40	intron (NM_005400, intron 1 of 14)	11757	NM_005400	PRKCE
chr17	60079602	60080999	67	intron (NM_005121, intron 9 of 29)	62343	NM_005121	MED13
chr9	5020202	5020599	66	intron (NM_004972, intron 2 of 24)	35155	NM_004972	JAK2
chr14	91470402	91471399	89	intron (NM_004755, intron 1 of 16)	56093	NM_004755	RPS6KA5
chr18	13728202	13728799	50	intron (NM_003799, intron 1 of 11)	1841	NM_003799	RNMT
chr11	9548202	9548799	77	intron (NM_003442, intron 15 of 15)	-46728	NM_003390	WEE1
chr2	9669802	9669999	43	intron (NM_003183, intron 4 of 18)	26017	NM_003183	ADAM17
chr3	61560402	61561599	50	intron (NM_002841, intron 1 of 29)	13757	NM_002841	PTPRG
chr7	106747402	106748399	72	intron (NM_002736, intron 2 of 10)	-61506	NM_012257	HBP1
chrY	2593802	2596599	88	intron (NM_002414, intron 8 of 9).2	-25137	NR_003254	XGY2
chr2	135154002	135154399	74	intron (NM_002410, intron 10 of 15)	142370	NM_002410	MGAT5
chr3	37847202	37848399	57	intron (NM_002207, intron 27 of 27)	55471	NR_110531	ITGA9-AS1
chr4	71695802	71697199	52	intron (NM_002092, intron 5 of 9)	8720	NM_002092	GRSF1
chr1	168680202	168680599	38	intron (NM_001937, intron 2 of 3)	18042	NM_001937	DPT
chr1	70893402	70893599	48	intron (NM_001902, intron 5 of 11)	16599	NM_001902	CTH
chr3	148568202	148569199	62	intron (NM_001871, intron 9 of 10)	-14343	NM_001870	CPA3
chr5	70348002	70348799	52	intron (NM_001515, intron 8 of 15)	15097	NM_001515	GTF2H2
chr1	93076802	93079199	107	intron (NM_001308248, intron 15 of 18)	-125567	NM_005263	GFI1
chr1	54509602	54510199	45	intron (NM_001305050, intron 1 of 5)	9211	NM_004872	TMEM59
chr17	64044802	64045199	59	intron (NM_001302891, intron 10 of 24)	142987	NM_145036	CEP112
chr9	100182802	100184199	70	intron (NM_001302884, intron 1 of 15)	9198	NM_014290	TDRD7
chr11	113695002	113695799	51	intron (NM_001301029, intron 9 of 21)	44882	NM_001101389	CLDN25
chr1	197722202	197723799	87	intron (NM_001300858, intron 2 of 15)	21623	NM_019049	DENND1B
chr12	16119002	16119199	42	intron (NM_001300779, intron 5 of 7)	54994	NM_015954	DERA
chr1	179539802	179541399	66	intron (NM_001297575, intron 1 of 6)	4487	NM_014625	NPHS2
chr16	78903402	78905799	64	intron (NM_001291997, intron 7 of 7)	730022	NM_005360	MAF
chr15	99482202	99484399	83	intron (NM_001291858, intron 18 of 20)	65585	NM_001102612	PGPEP1L
chr5	156811402	156811799	43	intron (NM_001291721, intron 27 of 29)	-38871	NM_001001343	FNDC9
chr3	15038002	15038399	43	intron (NM_001291694, intron 1 of 13)	-48252	NR_046251	FGD5-AS1
chr5	118581202	118582399	44	intron (NM_001290322, intron 42 of 42)	-22587	NM_014350	TNFAIP8
chr5	138257402	138257799	45	intron (NM_001290307, intron 11 of 18)	-46543	NM_015564	LRRTM2
chr10	97102602	97103399	42	intron (NM_001290298, intron 20 of 25)	-52095	NM_020992	PDLIM1
chr22	17908402	17908599	26	intron (NM_001290046, intron 1 of 18)	-48128	NM_031413	CECR2
chr5	133892002	133892799	84	intron (NM_001289984, intron 4 of 10)	30602	NM_015288	JADE2
chr11	8606602	8607999	70	intron (NM_001289058, intron 1 of 13)	8255	NM_030906	STK33
chr1	213365002	213365399	40	intron (NM_001287220, intron 8 of 12)	140625	NM_012424	RPS6KC1
chr5	118700402	118700799	41	intron (NM_001286813, intron 2 of 2)	9085	NM_014350	TNFAIP8
chr2	230727802	230727999	31	intron (NM_001284214, intron 2 of 41)	16944	NM_004238	TRIP12
chr2	215597002	215597399	44	intron (NM_001282549, intron 3 of 4)	77235	NM_000465	BARD1
chr2	225338802	225341199	90	intron (NM_001257197, intron 14 of 14)	-73289	NM_024785	FAM124B
chr17	2077802	2078199	38	intron (NM_001256827, intron 5 of 11)	-57972	NR_110888	LOC101927839
chr4	145932002	145932399	35	intron (NM_001256710, intron 4 of 5)	-86956	NM_002940	ABCE1
chr7	79769202	79769599	42	intron (NM_001256414, intron 1 of 7)	4329	NM_002069	GNAI1
chr6	1893002	1893799	82	intron (NM_001253846, intron 7 of 10)	282719	NM_001453	FOXC1
chr2	27118602	27118999	40	intron (NM_001253724, intron 1 of 12)	47508	NM_020134	DPYSL5
chr3	87285602	87285999	41	intron (NM_001244644, intron 1 of 4)	9387	NM_014043	CHMP2B
chr5	61627002	61627599	57	intron (NM_001243952, intron 2 of 20)	25311	NM_004520	KIF2A
chr5	61633002	61633599	48	intron (NM_001243952, intron 2 of 20)	31311	NM_004520	KIF2A
chr22	29399202	29399799	47	intron (NM_001206998, intron 2 of 8)	27964	NR_046851	ZNRF3-AS1
chr10	99731602	99731799	48	intron (NM_001206528, intron 2 of 14)	58885	NM_018058	CRTAC1
chr13	36236202	36236599	44	intron (NM_001204197, intron 14 of 17)	-35261	NR_132115	LINC00445
chr2	198376402	198377999	68	intron (NM_001202485, intron 2 of 8)	-3095	NM_015387	MOB4
chr22	24517802	24518799	61	intron (NM_001201429, intron 27 of 35)	-59144	NM_019601	SUSD2
chr19	9806402	9806799	34	intron (NM_001199814, intron 3 of 5)	4893	NM_001199814	ZNF812P
chr3	130603002	130604199	58	intron (NM_001199180, intron 1 of 27)	-9235	NM_014382	ATP2C1
chr1	42775802	42776399	45	intron (NM_001198852, intron 2 of 11)	24536	NM_014947	FOXJ3
chr7	140892202	140892799	51	intron (NM_001195278, intron 1 of 3)	118468	NM_001195278	TMEM178B
chr15	68916802	68917799	60	intron (NM_001190456, intron 1 of 11)	-7027	NM_006091	CORO2B
chr17	16073802	16074199	40	intron (NM_001190438, intron 1 of 18)	23953	NM_006311	NCOR1
chr3	141766602	141766799	33	intron (NM_001178139, intron 3 of 12)	-19193	NM_006286	TFDP2
chr3	141841802	141842399	58	intron (NM_001178139, intron 1 of 12)	26286	NM_006286	TFDP2
chr14	61269402	61269999	47	intron (NM_001177963, intron 3 of 6)	68241	NM_002431	MNAT1
chrX	147951402	147952799	40	intron (NM_001169122, intron 6 of 19)	151485	NM_002025	AFF2
chr1	246549202	246550599	49	intron (NM_001167740, intron 1 of 11)	30814	NM_022743	SMYD3
chr7	100650402	100651599	51	intron (NM_001164462, intron 3 of 11)	9889	NR_120519	LOC102724094
chr13	47309802	47310199	37	intron (NM_001164213, intron 18 of 18)	61367	NM_001984	ESD
chr9	34336602	34338199	51	intron (NM_001161, intron 2 of 4)	7896	NM_001161	NUDT2
chr5	93789002	93789399	49	intron (NM_001145678, intron 12 of 20)	165109	NM_173665	KIAA0825
chr12	69214802	69215199	53	intron (NM_001145339, intron 5 of 8)	12203	NM_002392	MDM2
chr11	93559602	93560599	54	intron (NM_001144871, intron 1 of 3)	23568	NM_001144871	VSTM5
chr8	67503202	67503599	40	intron (NM_001144755, intron 8 of 14)	22084	NM_001080416	MYBL1
chr6	66409602	66409999	42	intron (NM_001142801, intron 1 of 11)	7318	NM_198283	EYS
chr15	74981002	74982199	56	intron (NM_001142444, intron 1 of 7)	6786	NM_025083	EDC3
chr15	43732402	43732799	41	intron (NM_001141980, intron 15 of 27)	52754	NM_005657	TP53BP1
chr8	10267002	10267799	53	intron (NM_001135671, intron 5 of 5)	-64675	NR_120604	LINCR-0001
chr3	47933802	47934599	44	intron (NM_001134364, intron 8 of 17)	43155	NR_031595	MIR1226
chr17	29463002	29463199	40	intron (NM_001128147, intron 1 of 14)	41155	NM_000267	NF1
chr4	42598402	42598799	40	intron (NM_001105529, intron 6 of 35)	60522	NM_006095	ATP8A1
chr15	69638602	69639199	48	intron (NM_001104554, intron 2 of 8)	32158	NM_017705	PAQR5
chr15	69625802	69626599	94	intron (NM_001104554, intron 1 of 8)	19458	NM_017705	PAQR5
chr5	137341602	137341999	49	intron (NM_001101800, intron 7 of 21)	27002	NM_016603	FAM13B
chr22	36217402	36217799	40	intron (NM_001082578, intron 2 of 13)	19030	NM_014309	RBFOX2
chr13	49940402	49941199	49	intron (NM_001079670, intron 5 of 10)	34874	NM_030925	CAB39L
chr9	99297402	99297599	32	intron (NM_001077181, intron 7 of 13)	31703	NM_003671	CDC14B
chr14	74229202	74229399	47	intron (NM_001043318, intron 1 of 11)	-2299	NM_194278	ELMSAN1
chr2	54977202	54977399	35	intron (NM_001039753, intron 1 of 40)	25151	NM_001039753	EML6
chr18	45558602	45559199	59	intron (NM_001039360, intron 2 of 2)	-101383	NM_005901	SMAD2
chr1	66498202	66498799	36	intron (NM_001037340, intron 1 of 14)	17901	NR_123718	LOC101927139
chr6	118553402	118554399	63	intron (NM_001029858, intron 2 of 7)	-268636	NR_002730	BRD7P3
chr3	123989602	123989999	45	intron (NM_001024660, intron 5 of 59)	-103379	NR_106731	MIR6083
chr14	67040202	67040599	37	intron (NM_001024218, intron 1 of 21)	66275	NM_020806	GPHN
chr5	154344202	154346599	81	intron (NM_001014990, intron 5 of 5)	24767	NM_014180	MRPL22
chr10	79230802	79232199	114	intron (NM_001014797, intron 1 of 28)	120870	NR_126365	KCNMA1-AS3
chr11	46820402	46820799	45	intron (NM_001008938, intron 9 of 43)	-36551	NR_003056	SNORD67
chr8	17358002	17358799	77	intron (NM_001008539, intron 1 of 11)	3803	NM_003046	SLC7A2
chrX	111374002	111374399	40	intron (NM_001004308, intron 1 of 2)	47947	NM_001004308	ZCCHC16
chr10	7832802	7833399	50	intron (NM_001001973, intron 1 of 9)	3007	NM_005174	ATP5C1
chr6	57329002	57329199	45	intron (NM_000947, intron 7 of 14)	74170	NR_036097	MIR548U
chr3	7476802	7477799	55	intron (NM_000844, intron 5 of 9)	99671	NR_046606	GRM7-AS1
chr10	18618802	18620199	56	intron (NM_000724, intron 1 of 12)	-10114	NM_000724	CACNB2
chr6	137197202	137197799	39	intron (NM_000288, intron 8 of 9)	-45879	NM_001008783	SLC35D3
chr13	100927002	100928399	62	intron (NM_000282, intron 12 of 23)	186431	NM_000282	PCCA
chr9	98066802	98067199	45	intron (NM_000136, intron 1 of 14)	12536	NM_000136	FANCC
chr6	11820402	11820799	52	Intergenic	-41320	NM_032744	ADTRP
chr1	4707002	4707599	70	Intergenic	-7805	NM_018836	AJAP1
chr14	32741202	32741799	41	Intergenic	-56979	NM_004274	AKAP6
chr14	32763402	32764599	100	Intergenic	-34479	NM_004274	AKAP6
chr9	32926402	32927999	75	Intergenic	74374	NM_017692	APTX
chr2	143846402	143846799	38	Intergenic	-40299	NM_018460	ARHGAP15
chr4	86333802	86334199	55	Intergenic	-62284	NM_031305	ARHGAP24
chr14	32504402	32505599	48	Intergenic	40905	NM_032751	ARHGAP5-AS1
chr2	153635202	153635599	47	Intergenic	60993	NM_152522	ARL6IP6
chr9	120182002	120183199	53	Intergenic	-5283	NM_014010	ASTN2
chr1	212890202	212890399	40	Intergenic	-16973	NM_018664	BATF3
chr1	203281602	203282199	56	Intergenic	7236	NM_006763	BTG2
chr14	96563802	96564199	56	Intergenic	58339	NM_020215	C14orf132
chr15	43032402	43032999	46	Intergenic	-3283	NM_138477	CDAN1
chr11	98413002	98413199	48	Intergenic	-478606	NM_014361	CNTN5
chr7	43777602	43778799	55	Intergenic	-9060	NM_018224	COA1
chr4	84160402	84160799	37	Intergenic	45467	NM_015697	COQ2
chr5	175345002	175345199	35	Intergenic	46599	NM_006650	CPLX2
chr16	54736402	54736799	40	Intergenic	226090	NM_001308963	CRNDE
chr5	122828202	122828799	53	Intergenic	-19293	NM_004384	CSNK1G3
chr20	23456402	23457399	54	Intergenic	-14838	NM_005492	CST8
chr4	157286802	157287199	52	Intergenic	-411952	NM_001334	CTSO
chrX	70973802	70974599	53	Intergenic	-8940	NM_001145140	CXorf49
chr5	60022002	60022399	49	Intergenic	-26207	NM_018369	DEPDC1B
chr3	180725602	180727199	61	Intergenic	-18838	NM_145261	DNAJC19
chr6	263602	264399	88	Intergenic	-28057	NM_020185	DUSP22
chr10	112230402	112230799	35	Intergenic	-27025	NM_004419	DUSP5
chr6	20382002	20382599	42	Intergenic	-19837	NM_001949	E2F3
chr6	127669402	127669799	49	Intergenic	-4846	NM_018479	ECHDC1
chr5	106704202	106704599	36	Intergenic	302196	NM_001962	EFNA5
chr3	89796602	89797199	76	Intergenic	640226	NM_005233	EPHA3
chr16	74825802	74827399	52	Intergenic	-17871	NM_024306	FA2H
chr10	126541202	126542399	66	Intergenic	51446	NM_032182	FAM175B
chr8	7465402	7466399	66	Intergenic	-33980	NM_001136572	FAM90A7P
chr9	137863802	137864399	53	Intergenic	-54294	NM_002003	FCN1
chrX	146757802	146757999	29	Intergenic	235435	NR_024499	FMR1-AS1
chr2	49675002	49675199	33	Intergenic	-293434	NM_000145	FSHR
chr3	120220802	120221799	73	Intergenic	-51382	NM_007085	FSTL1
chr15	27083802	27084999	118	Intergenic	-27466	NM_000810	GABRA5
chr15	34735002	34735399	45	Intergenic	-5533	NM_181077	GOLGA8A
chr15	32560402	32560599	37	Intergenic	134993	NM_001282493	GOLGA8K
chr6	117956002	117956399	45	Intergenic	-32495	NM_020399	GOPC
chr16	58800602	58800999	49	Intergenic	-32539	NM_002080	GOT2
chr10	113461402	113462599	69	Intergenic	481537	NM_020918	GPAM
chr6	102911602	102912399	66	Intergenic	1065139	NM_021956	GRIK2
chr11	120367402	120367999	48	Intergenic	-14755	NM_014619	GRIK4
chr1	120872002	120873399	68	Intergenic	-33334	NR_027337	HIST2H2BA
chr1	79287402	79287999	73	Intergenic	172223	NM_006417	IFI44
chr1	206954602	206954999	43	Intergenic	-8961	NM_000572	IL10
chr9	5134002	5134199	46	Intergenic	51518	NM_007179	INSL6
chr7	16104002	16104199	28	Intergenic	-146011	NR_038946	ISPD-AS1
chr1	14730402	14730799	42	Intergenic	-194613	NM_015209	KAZN
chr3	155765602	155765999	47	Intergenic	-72537	NM_003471	KCNAB1
chr19	48896202	48896399	31	Intergenic	-1490	NM_006801	KDELR1
chr5	154430802	154431799	52	Intergenic	38040	NM_001099293	KIF4B
chr9	72971602	72971999	44	Intergenic	57773	NM_001206	KLF9
chr3	183293602	183293999	40	Intergenic	-20301	NM_130446	KLHL6
chr12	10439202	10440999	69	Intergenic	-16950	NM_002262	KLRD1
chr21	32391002	32391399	48	Intergenic	19595	NM_001099219	KRTAP19-8
chr4	18344002	18345399	64	Intergenic	-321217	NM_153686	LCORL
chr13	53329402	53329999	48	Intergenic	-15753	NM_007015	LECT1
chr13	45273602	45274199	39	Intergenic	109866	NR_038433	LINC00330
chr14	84521402	84521599	26	Intergenic	-1338723	NR_102737	LINC00911
chr1	187816202	187816599	45	Intergenic	403640	NR_132374	LINC01037
chr1	188533202	188533599	38	Intergenic	1120640	NR_132374	LINC01037
chr1	188596602	188596799	27	Intergenic	1183940	NR_132374	LINC01037
chr4	179734002	179734399	45	Intergenic	-905110	NR_108092	LINC01099
chr2	46990602	46991799	66	Intergenic	-52607	NR_034099	LINC01118
chr4	166583002	166583399	40	Intergenic	-22591	NR_121676	LINC01179
chr1	199400202	199400399	31	Intergenic	-412207	NR_110525	LINC01222
chr22	27323602	27323999	44	Intergenic	24545	NR_110540	LINC01422
chr6	169256402	169256799	46	Intergenic	305796	NR_132622	LINC01615
chr3	180200602	180200999	40	Intergenic	68839	NR_132416	LOC100505609
chr8	80817802	80818199	36	Intergenic	-34028	NR_110954	LOC101927040
chr8	125315802	125315999	32	Intergenic	-56261	NR_125420	LOC101927588
chr1	96939802	96940399	37	Intergenic	-100419	NR_110693	LOC101928241
chr9	128893602	128893999	44	Intergenic	144394	NR_121584	LOC101929116
chr9	129044802	129046599	74	Intergenic	-7506	NR_121584	LOC101929116
chr4	27676802	27677199	41	Intergenic	457899	NR_125921	LOC101929199
chr1	30159202	30159799	50	Intergenic	350959	NR_110790	LOC101929406
chr5	160592202	160592599	69	Intergenic	-226767	NR_027111	LOC285629
chr8	58154602	58154999	46	Intergenic	-18985	NR_038874	LOC286177
chr19	35296002	35296399	52	Intergenic	27573	NR_033982	LOC400685
chr1	191121002	191121799	50	Intergenic	527380	NR_033922	LOC440704
chr11	133607802	133609399	77	Intergenic	71671	NR_120444	LOC646522
chr3	65338402	65338599	26	Intergenic	-540991	NR_046575	MAGI1-AS1
chr4	141088202	141088999	55	Intergenic	-13367	NM_018717	MAML3
chr15	94786202	94786799	104	Intergenic	-54930	NM_018349	MCTP2
chr18	1993602	1993999	39	Intergenic	577702	NM_022840	METTL4
chr15	82157802	82159199	60	Intergenic	179984	NM_032246	MEX3B
chr18	48738602	48738999	48	Intergenic	-14749	NM_016626	MEX3C
chr12	16579402	16579999	56	Intergenic	73349	NM_020300	MGST1
chr4	67548602	67548999	37	Intergenic	406258	NR_031673	MIR1269A
chr5	154012802	154014399	95	Intergenic	-37968	NR_036094	MIR3141
chr15	35619602	35619999	35	Intergenic	44765	NR_037507	MIR3942
chr3	75001802	75002399	59	Intergenic	-261527	NR_049831	MIR4444-2
chr12	116862802	116863399	48	Intergenic	3023	NR_039683	MIR4472-2
chr6	92150602	92150999	54	Intergenic	-80578	NR_039786	MIR4643
chr4	23100602	23101399	118	Intergenic	363726	NR_039674	MIR548AJ2
chr16	22665002	22666599	56	Intergenic	-63803	NR_030385	MIR548D2
chr16	5861002	5863199	72	Intergenic	179632	NR_107032	MIR8065
chr9	35772402	35772799	37	Intergenic	-18326	NM_001044264	MSMP
chr1	17120002	17121799	90	Intergenic	-29925	NM_001271733	MST1L
chr1	171577202	171577999	61	Intergenic	44173	NM_000261	MYOC
chr11	63696202	63696599	41	Intergenic	-10042	NM_024771	NAA40
chr8	102356202	102357399	51	Intergenic	-24321	NM_032031	NACAP1
chr2	24726602	24726999	36	Intergenic	-80546	NM_003743	NCOA1
chr5	36809402	36809599	33	Intergenic	67296	NR_046262	NIPBL-AS1
chr1	11923002	11923599	53	Intergenic	-4308	NM_002521	NPPB
chr21	16474402	16474799	56	Intergenic	-37474	NM_003489	NRIP1
chr16	77725602	77726599	53	Intergenic	-30289	NM_001105663	NUDT7
chr11	123940602	123941199	62	Intergenic	-31192	NM_001004463	OR10G7
chr9	125421802	125422599	44	Intergenic	-1795	NM_001005236	OR1L1
chr18	21989802	21991199	69	Intergenic	-12667	NM_018030	OSBPL1A
chr10	36520802	36521199	53	Intergenic	453770	NR_110138	PCAT5
chr4	134432002	134432599	56	Intergenic	361855	NM_020815	PCDH10
chr9	19132402	19132799	45	Intergenic	-4996	NM_001122	PLIN2
chr20	37425002	37425399	65	Intergenic	-9136	NM_015568	PPP1R16B
chr1	170580602	170581599	55	Intergenic	-52213	NM_006902	PRRX1
chr20	1071802	1072399	51	Intergenic	-21806	NM_006814	PSMF1
chrX	23335402	23335799	49	Intergenic	-17385	NM_173495	PTCHD1
chr7	77126002	77127599	61	Intergenic	-39973	NM_002835	PTPN12
chr20	32516402	32516999	54	Intergenic	-64758	NM_007367	RALY
chr3	80148202	80148399	36	Intergenic	-331241	NM_002941	ROBO1
chr2	11489002	11489399	63	Intergenic	-4489	NM_004850	ROCK2
chr15	61778202	61778999	54	Intergenic	-257098	NM_002943	RORA
chr2	55394202	55394599	36	Intergenic	-64639	NM_002954	RPS27A
chr6	148533002	148533199	36	Intergenic	-130629	NM_015278	SASH1
chr14	95988402	95988799	64	Intergenic	11366	NR_003002	SCARNA13
chr17	71684202	71684399	44	Intergenic	-44073	NM_019064	SDK2
chr1	177822202	177822799	38	Intergenic	116550	NM_033127	SEC16B
chr10	13464602	13466199	68	Intergenic	-75102	NM_012247	SEPHS1
chr5	56193202	56195799	58	Intergenic	-10587	NM_153706	SETD9
chr4	154848802	154849999	56	Intergenic	-139172	NM_003013	SFRP2
chr12	17051602	17051799	26	Intergenic	-89981	NR_036619	SKP1P2
chr7	107269602	107269799	41	Intergenic	-31380	NM_000441	SLC26A4
chr5	54913602	54913799	34	Intergenic	75181	NM_173514	SLC38A9
chr4	138932202	138932599	35	Intergenic	-77768	NR_038380	SLC7A11-AS1
chr16	18954002	18955599	71	Intergenic	-17074	NM_015092	SMG1
chr20	2454602	2454999	52	Intergenic	-3301	NM_003091	SNRPB
chr6	21585202	21586799	81	Intergenic	-7972	NM_003107	SOX4
chr2	174903802	174904599	49	Intergenic	-73770	NM_003111	SP3
chr20	640602	641199	53	Intergenic	-6886	NM_080725	SRXN1
chr20	52461002	52461199	46	Intergenic	31148	NR_002189	SUMO1P1
chr9	93661802	93662199	49	Intergenic	72298	NM_003177	SYK
chr5	179375802	179376999	47	Intergenic	-41544	NM_015043	TBC1D9B
chr6	167929802	167930999	110	Intergenic	-132402	NM_004610	TCP10
chr2	120166202	120166599	45	Intergenic	-23046	NM_183240	TMEM37
chr4	96573402	96573799	40	Intergenic	-103239	NM_003728	UNC5C
chrX	128983402	128983999	46	Intergenic	-5790	NM_016032	ZDHHC9
chr6	43348602	43348999	54	Intergenic	-11619	NM_014345	ZNF318
chr5	124129802	124130199	47	Intergenic	-49195	NM_020747	ZNF608
chr19	23331602	23331999	56	Intergenic	32023	NM_001277403	ZNF730
chr10	126576002	126576599	77	Intergenic	-54392	NM_017580	ZRANB1
chr9	34259402	34259799	63	exon (NM_194313, exon 10 of 13)	69598	NM_194313	KIF24
chr4	53740002	53740399	42	exon (NM_152540, exon 9 of 9)	11705	NM_023940	RASL11B
chr14	56755002	56755399	42	exon (NM_021255, exon 4 of 6)	170107	NM_021255	PELI2
chr3	52691802	52692799	56	exon (NM_018313, exon 6 of 30)	27566	NM_018165	PBRM1
chr5	175925802	175926199	40	exon (NM_014613, exon 9 of 11)	38421	NM_014901	RNF44
chr9	119582802	119583199	37	exon (NM_014010, exon 11 of 22)	133419	NM_012210	TRIM32
chr12	12311802	12312199	44	exon (NM_002336, exon 12 of 23)	47114	NR_036262	MIR1244-2
chr16	70894402	70894799	46	exon (NM_001270974, exon 70 of 86)	-59539	NM_018052	VAC14
chr10	14866402	14868599	98	exon (NM_001029954, exon 3 of 4)	12483	NM_001029954	CDNF
chr2	203641802	203642999	52	3' UTR (NM_138468, exon 14 of 14)	51557	NM_138468	ICA1L
chr12	69234002	69234599	48	3' UTR (NM_002392, exon 11 of 11)	31503	NM_002392	MDM2
chr3	40576402	40576799	52	3' UTR (NM_001098414, exon 5 of 5)	10231	NM_198484	ZNF621

## Sheet: hypo in shUHRF1 KD
Supplementary Table S3. List of DMRs with hypomethylation in UHRF1 knockdown Y79 cells compared to control knockdown counterparts
Chr	Start	End	Peak Score	Annotation	Distance to TSS	Nearest Refseq	Gene Name
chr12	103695402	103696199	27	TTS (NM_198521)	150180	NR_126333	LOC101929058
chr3	98513402	98514599	24	TTS (NM_080927)	62452	NM_006100	ST3GAL6
chr1	64038402	64039399	46	TTS (NM_032437)	-20047	NM_002633	PGM1
chr3	133645402	133648399	57	TTS (NM_025041)	1756	NM_025041	C3orf36
chr11	65119802	65121599	34	TTS (NM_006268)	-1582	NM_145719	TIGD3
chr22	42765802	42766399	35	promoter-TSS (NR_120597)	-886	NR_120595	LINC01315
chrX	107978202	107980799	66	promoter-TSS (NR_110652)	107	NM_003604	IRS4
chr1	228742202	228782399	5967	promoter-TSS (NR_106988).8	-565	NR_106988	MIR7641-2
chr1	1230002	1232999	66	promoter-TSS (NR_106784)	50	NR_106784	MIR6726
chr17	80316402	80316799	17	promoter-TSS (NM_207459)	-523	NM_207459	TEX19
chr8	145048202	145048599	17	promoter-TSS (NM_201378)	-703	NM_000445	PLEC
chr15	45028002	45028799	23	promoter-TSS (NM_182985)	-160	NM_080745	TRIM69
chr12	44153402	44153799	16	promoter-TSS (NM_031292)	853	NM_016123	IRAK4
chr20	62525602	62526199	25	promoter-TSS (NM_025219)	-555	NM_025219	DNAJC5
chr17	21279002	21279399	19	promoter-TSS (NM_021012)	-499	NM_021012	KCNJ12
chr3	58222202	58222999	25	promoter-TSS (NM_020676)	-659	NM_020676	ABHD6
chr1	201616002	201617199	21	promoter-TSS (NM_020443)	-850	NM_020443	NAV1
chr3	45268202	45268599	33	promoter-TSS (NM_015444)	-586	NM_015444	TMEM158
chr13	47126202	47126599	30	promoter-TSS (NM_015116)	-896	NM_015116	LRCH1
chr6	39895002	39896199	43	promoter-TSS (NM_005943)	-145	NM_005942	MOCS1
chr17	42081802	42083799	39	promoter-TSS (NM_004160)	768	NM_153006	NAGS
chr6	31369802	31372399	43	promoter-TSS (NM_001177519).4	-244	NM_000247	MICA
chr4	144622602	144622799	46	promoter-TSS (NM_001168235)	-872	NM_001168235	FREM3
chr19	19281402	19281799	17	promoter-TSS (NM_001145785)	-502	NM_001145785	MEF2B
chr11	1890002	1893599	75	promoter-TSS (NM_001013255)	-299	NM_002339	LSP1
chr1	160174802	160176399	20	non-coding (NR_123725, exon 3 of 5)	491	NM_003768	PEA15
chr2	233697602	233697799	13	non-coding (NR_103492, exon 21 of 27)	-37294	NM_206895	C2orf82
chr9	22820802	22820999	14	non-coding (NR_038977, exon 5 of 6)	174701	NR_038977	LINC01239
chr1	201860802	201862199	32	non-coding (NR_030775, exon 5 of 5)	3695	NM_198149	SHISA4
chr12	92459002	92459199	12	intron (NR_132340, intron 1 of 4)	76389	NM_001256373	LINC01619
chr9	79398802	79399199	43	intron (NR_132312, intron 3 of 3)	19648	NR_015342	PCA3
chr4	15109002	15109599	24	intron (NR_125911, intron 2 of 5)	105002	NM_182485	CPEB2
chr4	118523602	118524799	44	intron (NR_125757, intron 2 of 3)	174646	NR_125757	LINC01378
chr9	43851402	43851799	18	intron (NR_111893, intron 11 of 23)	166404	NM_001012280	CNTNAP3P2
chr12	127818202	127818399	18	intron (NR_110057, intron 2 of 2)	6317	NR_110057	LOC101927616
chr9	36940202	36940599	23	intron (NR_104000, intron 6 of 9)	-46872	NR_039687	MIR4476
chr14	65686602	65687199	29	intron (NR_103769, intron 1 of 3)	2165	NR_103769	LOC100128233
chr11	66046602	66049799	64	intron (NR_073078, intron 1 of 5)	2528	NM_182553	CNIH2
chr3	122744602	122747399	76	intron (NR_046079, intron 1 of 22)	659	NM_018987	SEMA5B
chr9	139562402	139565199	52	intron (NR_045110, intron 4 of 9)	-1254	NR_029695	MIR126
chr12	93758002	93759399	31	intron (NR_040096, intron 1 of 4)	12812	NR_040096	LOC643339
chr7	27137602	27138799	26	intron (NR_038367, intron 1 of 1)	2487	NR_038366	HOTAIRM1
chr5	12794402	12796799	46	intron (NR_033383, intron 3 of 3)	127629	NR_039659	MIR4454
chr3	8454402	8455799	31	intron (NR_033378, intron 3 of 3)	88244	NR_033378	LMCD1-AS1
chr21	17968002	17968199	14	intron (NR_027790, intron 7 of 7)	5543	NR_029694	MIR125B2
chr1	120912002	120912399	14	intron (NR_027337, intron 1 of 1)	6166	NR_027337	HIST2H2BA
chr3	13698402	13700999	38	intron (NR_027103, intron 1 of 5)	7479	NR_027103	LINC00620
chr10	119842602	119842999	17	intron (NR_026940, intron 3 of 3)	36468	NM_178816	CASC2
chr2	106028202	106029599	30	intron (NM_201557, intron 1 of 5)	-13219	NM_001450	FHL2
chr18	70208602	70208799	87	intron (NM_182511, intron 3 of 4)	3023	NM_182511	CBLN2
chr7	1198402	1198799	14	intron (NM_182491, intron 1 of 4)	1255	NM_182491	ZFAND2A
chr12	80701002	80703799	49	intron (NM_173591, intron 28 of 57)	99167	NM_173591	OTOGL
chr1	211272802	211273999	49	intron (NM_172362, intron 3 of 10)	34057	NM_002238	KCNH1
chr11	89409602	89410799	26	intron (NM_153696, intron 7 of 13)	17735	NM_153696	FOLH1B
chr1	242626202	242626599	30	intron (NM_152666, intron 2 of 10)	-13616	NM_152666	PLD5
chr16	80810802	80810999	15	intron (NM_152342, intron 1 of 6)	27275	NM_152342	CDYL2
chr1	33938802	33938999	15	intron (NM_145238, intron 1 of 7)	668	NM_145238	ZSCAN20
chr19	49897602	49898199	25	intron (NM_144688, intron 3 of 19)	6425	NM_144688	CCDC155
chr8	52446002	52447999	34	intron (NM_144651, intron 4 of 22)	275005	NM_144651	PXDNL
chr9	2147602	2147799	18	intron (NM_139045, intron 27 of 32)	-9980	NM_003070	SMARCA2
chr17	48046802	48050599	87	intron (NM_138281, intron 1 of 2)	-1430	NM_001934	DLX4
chr12	129640602	129641399	31	intron (NM_133448, intron 5 of 8)	46765	NR_104172	LOC283352
chr6	75914402	75914999	30	intron (NM_080645, intron 1 of 50)	923	NM_004370	COL12A1
chr2	189639602	189639799	17	intron (NM_052952, intron 1 of 1)	15131	NM_052952	DIRC1
chr8	120220002	120222199	19	intron (NM_052886, intron 2 of 4)	490	NM_052886	MAL2
chr20	40184002	40184999	30	intron (NM_032221, intron 1 of 36)	62633	NM_032221	CHD6
chr12	53849802	53850199	22	intron (NM_031989, intron 5 of 14)	4114	NM_005016	PCBP2
chr7	71873202	71874199	29	intron (NM_031468, intron 1 of 6)	3660	NM_031468	CALN1
chr2	30471002	30471399	24	intron (NM_030915, intron 2 of 2)	16803	NM_030915	LBH
chr1	22459802	22461399	33	intron (NM_030761, intron 1 of 4)	8919	NM_030761	WNT4
chr6	150285402	150287199	43	intron (NM_025218, intron 1 of 4)	1157	NM_025218	ULBP1
chr5	35796402	35796799	16	intron (NM_024867, intron 33 of 36)	-60377	NM_002185	IL7R
chr6	147037402	147037799	21	intron (NM_024694, intron 14 of 35)	87360	NR_003954	KATNBL1P6
chr2	234829602	234830399	23	intron (NM_024080, intron 1 of 25)	3957	NM_024080	TRPM8
chr8	25747002	25747399	25	intron (NM_022659, intron 8 of 15)	155440	NM_022659	EBF2
chr1	209767602	209769599	40	intron (NM_020439, intron 2 of 12)	11555	NM_020439	CAMK1G
chr13	67269002	67269399	17	intron (NM_020403, intron 2 of 3)	-130101	NR_046527	PCDH9-AS2
chr1	236400402	236400799	32	intron (NM_019891, intron 6 of 15)	44739	NM_019891	ERO1B
chr10	94734202	94735999	46	intron (NM_019053, intron 18 of 21)	-85921	NM_183374	CYP26C1
chr3	57197202	57198799	41	intron (NM_017563, intron 1 of 12)	1403	NM_017563	IL17RD
chrX	25002802	25003199	18	intron (NM_016937, intron 36 of 36)	31065	NM_139058	ARX
chr2	161295202	161296599	33	intron (NM_016836, intron 1 of 13)	-31507	NR_039946	MIR4785
chr6	24221002	24221599	31	intron (NM_016356, intron 7 of 9)	94886	NM_080723	NRSN1
chr19	51194002	51194599	21	intron (NM_016148, intron 14 of 22)	25895	NM_016148	SHANK1
chr9	139230602	139234799	60	intron (NM_015597, intron 6 of 8)	10768	NM_015597	GPSM1
chr9	139226602	139229599	55	intron (NM_015597, intron 1 of 8)	6168	NM_015597	GPSM1
chr1	205178402	205179399	47	intron (NM_015375, intron 1 of 12)	1827	NM_015375	DSTYK
chr7	146314002	146314399	25	intron (NM_014141, intron 1 of 23)	480501	NR_110829	LOC101928700
chr18	9835802	9837199	29	intron (NM_006868, intron 5 of 6)	-49223	NM_032243	TXNDC2
chr8	68222202	68224199	39	intron (NM_006421, intron 1 of 38)	32712	NM_006421	ARFGEF1
chr10	53578402	53578799	21	intron (NM_006258, intron 4 of 17)	-119245	NM_015235	CSTF2T
chr17	48818402	48819999	46	intron (NM_006107, intron 5 of 10)	22274	NM_006107	LUC7L3
chr4	42607602	42607799	15	intron (NM_006095, intron 5 of 36)	51422	NM_006095	ATP8A1
chr5	83547002	83548199	16	intron (NM_005711, intron 2 of 10)	133085	NM_005711	EDIL3
chr6	46805602	46806799	35	intron (NM_005588, intron 13 of 13)	45106	NM_005588	MEP1A
chr12	51189802	51192399	53	intron (NM_005171, intron 3 of 6)	33311	NM_005171	ATF1
chr6	50807802	50808799	19	intron (NM_003221, intron 6 of 6)	21861	NM_003221	TFAP2B
chr2	135072002	135072399	15	intron (NM_002410, intron 2 of 15)	60370	NM_002410	MGAT5
chr17	46645802	46646199	20	intron (NM_002146, intron 1 of 3)	5810	NM_002146	HOXB3
chr18	22865602	22867399	27	intron (NM_001308225, intron 2 of 6)	65714	NM_015461	ZNF521
chr14	58219002	58219599	19	intron (NM_001306087, intron 1 of 7)	113292	NM_001080455	SLC35F4
chr2	30704002	30704399	24	intron (NM_001304445, intron 3 of 7)	34108	NM_182551	LCLAT1
chr1	2403002	2405199	36	intron (NM_001303012, intron 1 of 21)	-3654	NM_014638	PLCH2
chr7	78316802	78317399	21	intron (NM_001301128, intron 2 of 20)	-321204	NR_046689	MAGI2-AS2
chr1	200820402	200820599	13	intron (NM_001297707, intron 12 of 17)	-21583	NM_005298	GPR25
chr22	37485402	37487399	33	intron (NM_001289001, intron 6 of 17)	13293	NM_153609	TMPRSS6
chr11	73820802	73821199	16	intron (NM_001286577, intron 11 of 32)	61064	NM_015531	C2CD3
chr12	3947802	3949999	42	intron (NM_001286521, intron 1 of 6)	33714	NM_020367	PARP11
chr6	89656402	89659399	43	intron (NM_001286426, intron 1 of 14)	15448	NM_003800	RNGTT
chr8	48554602	48554999	27	intron (NM_001282916, intron 9 of 18)	95926	NM_005195	CEBPD
chr11	102092802	102093799	34	intron (NM_001282099, intron 5 of 7)	-94881	NM_001165	BIRC3
chr1	172036602	172039199	35	intron (NM_001278252, intron 10 of 14)	-70048	NR_036066	MIR3120
chr1	63151802	63152599	23	intron (NM_001272001, intron 1 of 47)	1839	NM_033407	DOCK7
chr20	50033802	50034199	32	intron (NM_001258296, intron 9 of 10)	35514	NR_036162	MIR3194
chr20	50177602	50178399	23	intron (NM_001258292, intron 1 of 9)	1370	NM_012340	NFATC2
chr9	29154202	29154599	21	intron (NM_001258282, intron 1 of 6)	58598	NM_152570	LINGO2
chr14	65449602	65450199	31	intron (NM_001202559, intron 3 of 13)	-3607	NM_002028	FNTB
chr3	85294402	85294599	18	intron (NM_001167674, intron 1 of 9)	-140360	NR_049870	MIR5688
chr4	169694802	169694999	24	intron (NM_001166108, intron 10 of 21)	-58256	NM_016081	PALLD
chr15	92450602	92453199	46	intron (NM_001145044, intron 1 of 10)	54962	NM_013272	SLCO3A1
chr6	66383002	66383399	23	intron (NM_001142801, intron 1 of 11)	33918	NM_198283	EYS
chr4	107242002	107242999	39	intron (NM_001142416, intron 1 of 6)	-4639	NM_033115	TBCK
chr11	118448002	118448399	20	intron (NM_001142281, intron 1 of 8)	5098	NM_001655	ARCN1
chr11	31836002	31836399	14	intron (NM_001127612, intron 1 of 12)	-1914	NR_033971	DKFZp686K1684
chr19	49003402	49004799	39	intron (NM_001080434, intron 11 of 15)	12346	NM_001080434	LMTK3
chr8	103058802	103059399	23	intron (NM_001040624, intron 1 of 7)	62440	NR_126152	LOC104054148
chr1	237929202	237929399	17	intron (NM_001035, intron 84 of 104)	-96175	NR_027247	LOC100130331
chr6	147858402	147859999	35	intron (NM_001030060, intron 1 of 1)	29372	NM_001030060	SAMD5
chr6	151115602	151116999	48	intron (NM_001029884, intron 5 of 16)	-70515	NM_015440	MTHFD1L
chr6	150972602	150973799	36	intron (NM_001029884, intron 2 of 16)	52201	NM_001029884	PLEKHG1
chr6	45475802	45476199	22	intron (NM_001024630, intron 6 of 8)	85686	NM_004348	RUNX2
chr14	67157802	67158199	19	intron (NM_001024218, intron 2 of 21)	183875	NM_020806	GPHN
chr11	133370002	133372399	37	intron (NM_001012393, intron 1 of 7)	31203	NM_002545	OPCML
chr13	52573602	52574199	23	intron (NM_001005918, intron 1 of 16)	11730	NM_000053	ATP7B
chr9	112859602	112861199	32	intron (NM_001004065, intron 1 of 3)	-27381	NM_001004065	AKAP2
chr7	87228602	87228999	15	intron (NM_000927, intron 3 of 28)	-28929	NM_138290	RUNDC3B
chr11	88795802	88796799	42	intron (NM_000842, intron 1 of 8)	546	NM_000842	GRM5
chr5	41852802	41853799	20	intron (NM_000436, intron 4 of 16)	-16832	NR_046635	OXCT1-AS1
chr15	48847402	48847599	10	intron (NM_000138, intron 6 of 65)	90485	NM_000138	FBN1
chr2	216027802	216028999	26	Intergenic	-25249	NM_015657	ABCA12
chr2	92065602	92066199	23	Intergenic	-63259	NM_001032412	ACTR3BP2
chr7	45549402	45550199	28	Intergenic	-63939	NM_021116	ADCY1
chr10	45841802	45842199	10	Intergenic	-27624	NM_000698	ALOX5
chr20	56779402	56781599	99	Intergenic	23209	NM_080674	ANKRD60
chr20	56783002	56783399	99	Intergenic	20509	NM_080674	ANKRD60
chr21	27613402	27613799	14	Intergenic	-70154	NM_000484	APP
chr3	153534802	153535199	21	Intergenic	-303792	NM_015595	ARHGEF26
chr13	23433002	23434599	34	Intergenic	38520	NR_033774	BASP1P1
chr3	165405002	165405399	24	Intergenic	150053	NM_000055	BCHE
chr16	26827602	26828799	32	Intergenic	-250019	NM_182831	C16orf82
chr10	16566802	16567199	36	Intergenic	-2996	NM_001010908	C1QL3
chr13	24477202	24478599	30	Intergenic	-6259	NM_001007537	C1QTNF9B
chr15	62427002	62428199	24	Intergenic	29882	NM_001007595	C2CD4B
chr2	132585202	132588599	23	Intergenic	-27666	NM_214461	C2orf27B
chr2	132589802	132592199	32	Intergenic	-31766	NM_214461	C2orf27B
chr3	153184002	153184399	21	Intergenic	-18084	NM_001101337	C3orf79
chr7	42896402	42897199	25	Intergenic	54889	NM_024054	C7orf25
chr1	181369802	181371199	27	Intergenic	-82186	NM_000721	CACNA1E
chr18	57465202	57465599	24	Intergenic	-100756	NM_133459	CCBE1
chr8	130703202	130704799	36	Intergenic	-11515	NR_130917	CCDC26
chr5	66559402	66559599	16	Intergenic	-66883	NM_005582	CD180
chr1	117284202	117285199	52	Intergenic	-12386	NM_001767	CD2
chr5	23023002	23023199	15	Intergenic	-169369	NM_004061	CDH12
chr5	18668802	18669599	23	Intergenic	1217181	NM_004934	CDH18
chr16	66131802	66131999	14	Intergenic	-268625	NM_001795	CDH5
chr17	14643802	14645199	37	Intergenic	-289792	NR_033371	CDRT7
chr19	42052002	42052999	26	Intergenic	-3386	NM_033543	CEACAM21
chr15	20104002	20105199	31	Intergenic	-383397	NR_038836	CHEK2P2
chr11	74444202	74444999	24	Intergenic	-2170	NM_015424	CHRDL2
chr7	23612802	23612999	13	Intergenic	13246	NR_002711	CLK2P1
chr2	72254202	72256599	43	Intergenic	119591	NM_019885	CYP26B1
chr13	105590402	105590599	21	Intergenic	-527716	NM_172370	DAOA
chr13	105689002	105689399	19	Intergenic	-429016	NM_172370	DAOA
chr2	159602002	159602599	26	Intergenic	-49529	NM_001017920	DAPL1
chr2	74210402	74210999	30	Intergenic	-2134	NR_104029	DGUOK-AS1
chr10	128424802	128425999	20	Intergenic	-168578	NM_001380	DOCK1
chr2	116773002	116773399	15	Intergenic	853516	NM_020868	DPP10
chr4	9692802	9693199	20	Intergenic	-90258	NM_000798	DRD5
chr15	49990402	49991399	27	Intergenic	77674	NM_020234	DTWD1
chr2	72029002	72029799	17	Intergenic	335568	NM_003494	DYSF
chr6	12254002	12254199	17	Intergenic	-36429	NM_001955	EDN1
chrX	68116002	68116599	20	Intergenic	67460	NM_004429	EFNB1
chr3	184223802	184227399	68	Intergenic	49106	NR_046593	EIF2B5-AS1
chr7	155240802	155241799	29	Intergenic	-9524	NM_001427	EN2
chr13	43289402	43289599	16	Intergenic	-66186	NM_182508	FAM216B
chr11	95492002	95492399	44	Intergenic	30754	NM_144664	FAM76B
chr7	19458802	19459399	19	Intergenic	-274056	NM_152898	FERD3L
chr20	6195802	6195999	12	Intergenic	-91709	NM_017671	FERMT1
chr9	132806002	132807199	50	Intergenic	-1127	NM_015033	FNBP1
chr9	68809002	68809399	11	Intergenic	82659	NR_034006	FRG1HP
chr5	161704602	161707999	85	Intergenic	211652	NM_000816	GABRG2
chr3	115462402	115463199	19	Intergenic	120649	NM_002045	GAP43
chr10	8085002	8087799	52	Intergenic	8054	NM_207423	GATA3-AS1
chr6	121776202	121777999	47	Intergenic	20377	NM_000165	GJA1
chr9	80315202	80318999	52	Intergenic	-53868	NM_004297	GNA14
chr10	125343002	125344399	25	Intergenic	-82171	NM_153442	GPR26
chr2	127529002	127529799	30	Intergenic	115889	NM_002101	GYPC
chr11	2040002	2042199	59	Intergenic	-18404	NR_002196	H19
chr16	32128002	32128599	17	Intergenic	71134	NR_109773	HERC2P4
chr16	32094202	32097599	113	Intergenic	103534	NR_109773	HERC2P4
chr6	26029002	26029199	19	Intergenic	-1620	NM_003544	HIST1H4B
chr18	61604202	61604799	22	Intergenic	-12088	NM_001123366	HMSD
chr3	148829402	148830799	34	Intergenic	-17271	NM_032383	HPS3
chr6	8965202	8965799	43	Intergenic	313058	NR_004855	HULC
chr22	25667802	25668399	41	Intergenic	-46124	NM_001013618	IGLL3P
chr12	68683202	68683599	23	Intergenic	-36119	NM_020525	IL22
chrY	59319202	59319399	24	Intergenic	-10952	NM_002186	IL9R
chr20	13200002	13200799	23	Intergenic	-2018	NM_080826	ISM1
chr10	15762802	15765399	27	Intergenic	-1766	NM_003638	ITGA8
chr1	111049602	111050599	29	Intergenic	11697	NM_005549	KCNA10
chr2	155729002	155731199	40	Intergenic	175007	NM_002239	KCNJ3
chr1	233607002	233609599	42	Intergenic	-141450	NM_002245	KCNK1
chr5	143974802	143975599	24	Intergenic	424763	NM_020768	KCTD16
chr6	4655402	4655999	44	Intergenic	44901	NM_001011540	KU-MEL-3
chr8	11483002	11484199	23	Intergenic	49556	NR_040035	LINC00208
chr13	75119602	75119999	21	Intergenic	-7180	NR_034024	LINC00347
chr13	19517002	19519199	41	Intergenic	38521	NR_104118	LINC00408
chr6	166266402	166269399	51	Intergenic	-133139	NM_001013720	LINC00602
chr12	90804402	90805399	29	Intergenic	-506900	NM_001039384	LINC00615
chr8	129914402	129914799	29	Intergenic	-337675	NR_121672	LINC00824
chr2	19927602	19928999	27	Intergenic	-140315	NR_033875	LINC00954
chr8	7084802	7085199	21	Intergenic	36014	NM_001025473	LINC00965
chr18	75488002	75490999	36	Intergenic	216183	NR_104127	LINC01029
chr18	75485002	75485399	21	Intergenic	220483	NR_104127	LINC01029
chr4	190235202	190236799	38	Intergenic	-344760	NR_121679	LINC01262
chr13	104812202	104812599	20	Intergenic	734850	NR_126374	LINC01309
chr2	35015402	35015799	30	Intergenic	112976	NR_126404	LINC01320
chr1	38895802	38896399	22	Intergenic	-215661	NR_038928	LINC01343
chr11	129567002	129567399	23	Intergenic	-80036	NR_120582	LINC01395
chr18	14926002	14926199	13	Intergenic	-20166	NR_104164	LINC01443
chr18	14996602	15001999	55	Intergenic	-28833	NR_110783	LINC01444
chr18	15003202	15005799	25	Intergenic	-34033	NR_110783	LINC01444
chr8	5636802	5637199	34	Intergenic	627069	NR_040040	LOC100287015
chr8	96957602	96957999	22	Intergenic	2776	NR_036611	LOC100500773
chr10	92059802	92060199	21	Intergenic	240562	NR_110657	LOC101926942
chr4	67880602	67880799	15	Intergenic	407018	NR_110747	LOC101927237
chr4	131346002	131347399	26	Intergenic	-654067	NR_110753	LOC101927282
chr18	56432402	56432799	18	Intergenic	-93495	NM_001289967	LOC101927322
chr1	84034402	84034799	23	Intergenic	291629	NR_119374	LOC101927560
chr2	199265002	199265399	14	Intergenic	-25379	NR_110267	LOC101927619
chr4	33473402	33473799	15	Intergenic	567915	NR_125902	LOC101928622
chr1	177572402	177572799	30	Intergenic	-97059	NR_110722	LOC101928778
chr1	30480002	30483199	52	Intergenic	28859	NR_110790	LOC101929406
chr1	30557002	30558199	24	Intergenic	-47141	NR_110790	LOC101929406
chr1	30559202	30559799	20	Intergenic	-49041	NR_110790	LOC101929406
chr1	218329602	218331199	35	Intergenic	113553	NR_110794	LOC101929631
chr18	69786402	69786799	25	Intergenic	-337138	NR_126324	LOC102724913
chr1	4508002	4508599	31	Intergenic	36189	NR_027088	LOC284661
chr5	158860402	158860799	20	Intergenic	32684	NR_027110	LOC285627
chr20	2154802	2156399	22	Intergenic	-31974	NM_001287682	LOC388780
chr7	56877202	56897999	552	Intergenic	-7171	NR_130727	LOC401357
chr10	42644402	42646599	62	Intergenic	217993	NR_024380	LOC441666
chr2	91634402	91636599	105	Intergenic	212475	NR_027238	LOC654342
chr2	170220002	170220399	16	Intergenic	-1078	NM_004525	LRP2
chr1	219634202	219634399	47	Intergenic	285989	NM_138794	LYPLAL1
chr12	117083402	117084599	27	Intergenic	86814	NM_001085481	MAP1LC3B2
chr13	103568802	103569199	24	Intergenic	36551	NR_026965	METTL21EP
chr20	61807002	61808399	39	Intergenic	-2152	NR_029670	MIR124-3
chr2	177420602	177420799	13	Intergenic	45080	NR_031648	MIR1246
chr21	18060202	18060399	15	Intergenic	97743	NR_029694	MIR125B2
chr21	9652802	9653599	36	Intergenic	-172632	NR_128711	MIR3648-2
chr21	9437202	9439999	95	Intergenic	-387232	NR_128711	MIR3648-2
chr7	63207202	63225799	613	Intergenic	135032	NR_036270	MIR4283-2
chr2	89159002	89160599	26	Intergenic	47916	NR_039635	MIR4436A
chr2	66128402	66128599	11	Intergenic	456960	NR_039938	MIR4778
chr10	43521402	43522599	40	Intergenic	28989	NR_049836	MIR5100
chrX	16512002	16512399	16	Intergenic	133008	NR_039762	MIR548AM
chr14	106058402	106061799	71	Intergenic	-27353	NR_107059	MIR8071-2
chr8	94050802	94051999	34	Intergenic	9421	NR_107051	MIR8084
chr18	36559602	36559999	13	Intergenic	642339	NR_030628	MIR924
chr3	69666202	69666599	26	Intergenic	-122186	NM_000248	MITF
chrX	134079202	134079599	14	Intergenic	-30026	NM_019556	MOSPD1
chr1	170780002	170780399	17	Intergenic	-124412	NM_025063	MROH9
chr2	2491402	2491999	19	Intergenic	-156615	NM_015025	MYT1L
chr2	183913602	183914399	27	Intergenic	-10414	NM_013436	NCKAP1
chr6	41341202	41342999	34	Intergenic	38572	NM_004828	NCR2
chr2	152605602	152606599	23	Intergenic	-15099	NM_004543	NEB
chr12	44800202	44800599	26	Intergenic	469044	NM_006159	NELL2
chr4	139849202	139850799	42	Intergenic	-86913	NM_012118	NOCT
chr12	117808002	117808399	34	Intergenic	-8593	NM_000620	NOS1
chr1	182710802	182711999	31	Intergenic	-47184	NM_030769	NPL
chr1	199769802	199769999	8	Intergenic	-226830	NM_003822	NR5A2
chr2	51955202	51955599	17	Intergenic	-695726	NM_004801	NRXN1
chr5	103546202	103546399	10	Intergenic	-647798	NM_031438	NUDT12
chr11	133431802	133433199	62	Intergenic	-30097	NM_002545	OPCML
chr11	55919802	55920199	18	Intergenic	7793	NM_001004058	OR8K5
chr3	161958202	161958599	24	Intergenic	743804	NM_001080440	OTOL1
chr5	81402	85999	109	Intergenic	-56673	NM_052909	PLEKHG4B
chr20	48206402	48206999	25	Intergenic	-21993	NM_000961	PTGIS
chr3	110078002	110078199	12	Intergenic	710706	NR_045114	PVRL3-AS1
chr15	24671602	24672599	22	Intergenic	-14174	NR_130780	PWRN3
chr2	26255002	26255999	40	Intergenic	-1229	NM_016131	RAB10
chr3	30053202	30053599	15	Intergenic	-77753	NR_046556	RBMS3-AS1
chrX	119332002	119335199	43	Intergenic	41133	NM_032498	RHOXF2
chr8	109175402	109175799	24	Intergenic	-79687	NM_178565	RSPO2
chr6	39090002	39090799	51	Intergenic	-7438	NM_018322	SAYSD1
chr8	57184402	57185599	31	Intergenic	48241	NM_138969	SDR16C5
chr18	56785602	56786399	18	Intergenic	-21089	NM_033280	SEC11C
chr10	81322202	81322799	24	Intergenic	-2337	NM_001098668	SFTPA2
chr1	115346802	115347999	19	Intergenic	-24092	NM_025073	SIKE1
chr6	66681202	66682399	21	Intergenic	184028	NR_026540	SLC25A51P1
chr5	54918602	54919399	23	Intergenic	69881	NM_173514	SLC38A9
chr13	29352202	29353199	21	Intergenic	-59550	NM_181785	SLC46A3
chr16	32822002	32823799	51	Intergenic	73563	NM_198857	SLC6A10P
chr7	127287802	127288999	30	Intergenic	-3802	NM_014390	SND1
chrX	142839402	142840999	26	Intergenic	-36438	NM_001009615	SPANXN2
chr4	177282802	177283799	28	Intergenic	42210	NM_021928	SPCS3
chr21	46243802	46245399	39	Intergenic	-6556	NM_006936	SUMO3
chr20	24422202	24422599	25	Intergenic	-27435	NM_024893	SYNDIG1
chr2	188501402	188502799	22	Intergenic	-82881	NM_006287	TFPI
chr15	72688002	72689599	35	Intergenic	-1868	NM_001080462	TMEM202
chr13	108997802	108999199	34	Intergenic	76523	NM_006573	TNFSF13B
chr1	172829802	172830199	12	Intergenic	190103	NM_005092	TNFSF18
chr16	33071002	33071799	24	Intergenic	-134183	NM_015369	TP53TG3
chr11	55639602	55640799	26	Intergenic	-10573	NM_032681	TRIM51
chr19	30536602	30536799	17	Intergenic	103554	NM_003796	URI1
chr4	177925402	177926799	52	Intergenic	-212201	NM_005429	VEGFC
chr2	58077802	58077999	8	Intergenic	-56886	NM_006296	VRK2
chr17	5880402	5880599	18	Intergenic	-93434	NM_015253	WSCD1
chr7	152283402	152284199	19	Intergenic	89450	NM_005431	XRCC2
chr16	17641402	17641799	19	Intergenic	-76862	NM_022166	XYLT1
chr11	11041802	11042799	22	Intergenic	162536	NR_034137	ZBED5-AS1
chr7	57688602	57689999	42	Intergenic	179417	NM_001159279	ZNF716
chr7	61820202	61822599	128	Intergenic	943034	NR_003952	ZNF733P
chr22	20708602	20710799	496	Intergenic	-38705	NM_003426	ZNF74
chr2	133104802	133105399	45	Intergenic	40383	NM_001304449	ZNF806
chr3	102242202	102242599	15	Intergenic	88541	NM_175056	ZPLD1
chr19	8807802	8809399	27	exon (NM_178525, exon 1 of 1)	580	NM_178525	ACTL9
chr7	25176202	25176399	13	exon (NM_138811, exon 10 of 10)	-11320	NM_018947	CYCS
chr9	2717602	2719199	41	exon (NM_133497, exon 1 of 2)	874	NM_133497	KCNV2
chr11	19077402	19077999	19	exon (NM_054030, exon 2 of 2)	3864	NM_054030	MRGPRX2
chr6	27279402	27280399	33	exon (NM_033482, exon 1 of 1)	111	NM_033482	POM121L2
chr5	140262602	140263199	45	exon (NM_031865, exon 1 of 1)	1046	NM_018904	PCDHA13
chr5	140174402	140176999	84	exon (NM_031495, exon 1 of 1)	1256	NM_018905	PCDHA2
chr16	3017602	3018199	86	exon (NM_024507, exon 8 of 8)	-1346	NM_152341	PAQR4
chr19	34263202	34264599	58	exon (NM_022467, exon 4 of 4)	-23851	NM_024076	KCTD15
chr2	47748402	47748999	27	exon (NM_022055, exon 2 of 2)	-5976	NR_120602	HCG2040054
chr15	92638002	92638399	20	exon (NM_013272, exon 3 of 10)	241262	NM_013272	SLCO3A1
chr14	100375602	100375799	14	exon (NM_004434, exon 11 of 22)	115955	NM_004434	EML1
chr3	189525802	189526599	28	exon (NM_003722, exon 4 of 14)	18751	NM_003722	TP63
chr22	28192602	28194199	54	exon (NM_002430, exon 1 of 2)	4086	NM_002430	MN1
chr22	28195002	28196599	54	exon (NM_002430, exon 1 of 2)	1686	NM_002430	MN1
chr7	43484202	43485399	31	exon (NM_001287059, exon 10 of 28)	77341	NR_038276	LOC100506895
chr1	34204602	34204999	15	exon (NM_001281956, exon 15 of 71)	-121276	NM_145205	HMGB4
chr2	220403802	220405799	47	exon (NM_001195731, exon 4 of 4)	3019	NM_024536	CHPF
chr14	34268202	34270599	43	exon (NM_001165893, exon 11 of 11)	91257	NR_132771	SNORA89
chrX	114423802	114427199	115	exon (NM_001145346, exon 1 of 1)	1537	NM_152425	RBMXL3
chr9	18775802	18777799	42	exon (NM_001040272, exon 19 of 29)	203496	NR_036107	MIR3152
chr22	17488202	17489799	37	exon (NM_001037814, exon 1 of 10)	112	NM_001037814	GAB4
chrX	125298402	125300599	58	exon (NM_001013628, exon 1 of 1)	580	NM_001013628	DCAF12L2
chr5	153190602	153190799	12	exon (NM_000827, exon 16 of 16)	227797	NM_018691	FAM114A2
chr4	169239402	169240199	29	5' UTR (NM_017631, exon 1 of 38)	158	NM_017631	DDX60
chr5	141323602	141325799	41	3' UTR (NM_016580, exon 4 of 4)	13927	NM_016580	PCDH12
chr22	20130202	20136999	89	3' UTR (NM_013373, exon 11 of 11)	3831	NM_001243537	CCDC188
chr16	602802	604999	72	3' UTR (NM_005632, exon 14 of 14)	-6522	NM_145270	PRR35
chr12	52213802	52214199	70	3' UTR (NM_001013690, exon 2 of 2)	11701	NM_001013690	FIGNL2
