# Supplementary material for: Functional dissection of the role of UHRF1 in the regulation of retinoblastoma methylome
Source: Oncotarget. 2017 Apr 13;8(24):39497–511. doi: 10.18632/oncotarget.17078 (PMC5503627; doi:10.18632/oncotarget.17078)
Supplement: Supplementary file 4 [file oncotarget-08-39497-s004.xlsx]

## Sheet: Sheet1
Supplementary Table S4. Pearson's correlation between MeDIP-seq datasets
		MeDIP								IgG control
	Sample	NR	Y79	shCTL-1	shCTL-2	shCTL-3	shUHRF1-1	shUHRF1-2	shUHRF1-3	IgG_shCTL	IgG_shUHRF1
	NR	1	0.601897	0.577277	0.57287	0.594257	0.566596	0.578521	0.56701	0.407813	0.384618
	Y79		1	0.885875	0.867827	0.939524	0.873774	0.879358	0.904617	0.374135	0.381352
	shCTL-1			1	0.952482	0.930403	0.953341	0.948251	0.940681	0.405782	0.436432
MeDIP	shCTL-2				1	0.920112	0.952845	0.952123	0.94139	0.387292	0.416235
	shCTL-3					1	0.917611	0.920371	0.950524	0.360698	0.377131
	shUHRF1-1						1	0.950926	0.938682	0.391967	0.41724
	shUHRF1-2							1	0.928796	0.411781	0.434445
	shUHRF1-3								1	0.320121	0.347644
IgG	IgG_shCTL									1	0.843735
control	IgG_shUHRF1										1
1. Pairwise comparisons between Y79 KD libraries are shaded in grey while the comparison between normal retina (NR) and Y79 is shaded in green.
2. Correlation coefficients marked in bold indicate that Y79 MeDIP-seq reads generated by PE125 sequencing are highly comparable to the reads of Y79 KD libraries generated by SE50 sequencing.
